# Supplementary material for: The role of parasite-produced dopamine in Toxoplasma gondii-altered host behaviour
Source: Nat Commun. 2025 Dec 5;16:10906. doi: 10.1038/s41467-025-66139-3 (PMC12680685; doi:10.1038/s41467-025-66139-3)
Supplement: Supplementary file 4 — Source Data [file 41467_2025_66139_MOESM4_ESM.xlsx]

## Sheet: Figure 1
Proportion of time rats spent in the cat zone	line_f	.epred
Excluding extreme values	Control	0.0875311
	Control	0.0841332
	Control	0.0692576
	Control	0.0780084
	Control	0.0876998
	Control	0.0776982
	Control	0.065288
	Control	0.0689758
	Control	0.0774035
	Control	0.0415209
	Control	0.0457388
	Control	0.0455719
	Control	0.080044
	Control	0.061202
	Control	0.0947971
	Control	0.0966792
	Control	0.0848037
	Control	0.132999
	Control	0.0513883
	Control	0.108321
	Control	0.0718042
	Control	0.0763377
	Control	0.0866605
	Control	0.101405
	Control	0.0900233
	Control	0.0576107
	Control	0.103752
	Control	0.112764
	Control	0.111989
	Control	0.102954
	Control	0.0869903
	Control	0.107362
	Control	0.0971667
	Control	0.0799387
	Control	0.123086
	Control	0.115339
	Control	0.069578
	Control	0.0709735
	Control	0.0753362
	Control	0.0752408
	Control	0.0860639
	Control	0.0938923
	Control	0.0757202
	Control	0.0930078
	Control	0.0830751
	Control	0.0690252
	Control	0.0686829
	Control	0.0867349
	Control	0.0863294
	Control	0.074111
	Control	0.07627
	Control	0.0697173
	Control	0.0649428
	Control	0.0985856
	Control	0.0971781
	Control	0.114566
	Control	0.107408
	Control	0.0919763
	Control	0.107617
	Control	0.0707293
	Control	0.0607063
	Control	0.108015
	Control	0.0705698
	Control	0.0591409
	Control	0.0623683
	Control	0.0616251
	Control	0.0614853
	Control	0.0605622
	Control	0.0512913
	Control	0.0607411
	Control	0.0829518
	Control	0.0994223
	Control	0.0870475
	Control	0.0909905
	Control	0.0853079
	Control	0.0927711
	Control	0.101935
	Control	0.0893775
	Control	0.0962051
	Control	0.0963443
	Control	0.0963365
	Control	0.0915171
	Control	0.098574
	Control	0.0894711
	Control	0.0629745
	Control	0.0585335
	Control	0.0609365
	Control	0.0632039
	Control	0.0948203
	Control	0.0930104
	Control	0.0961382
	Control	0.104521
	Control	0.0762447
	Control	0.0787009
	Control	0.0692402
	Control	0.072978
	Control	0.0892051
	Control	0.0750413
	Control	0.0788468
	Control	0.0722943
	Control	0.0829024
	Control	0.0771176
	Control	0.111847
	Control	0.139001
	Control	0.104916
	Control	0.126054
	Control	0.150508
	Control	0.0904963
	Control	0.0690002
	Control	0.0517718
	Control	0.0651046
	Control	0.0781142
	Control	0.0815613
	Control	0.0837157
	Control	0.0954763
	Control	0.0622071
	Control	0.0617565
	Control	0.0538031
	Control	0.0766294
	Control	0.0798314
	Control	0.0846106
	Control	0.0919045
	Control	0.0612377
	Control	0.0792778
	Control	0.0816295
	Control	0.0840546
	Control	0.0717302
	Control	0.0743887
	Control	0.052756
	Control	0.0684192
	Control	0.0553452
	Control	0.0672908
	Control	0.0695191
	Control	0.0939042
	Control	0.0703445
	Control	0.0753027
	Control	0.0658185
	Control	0.0465416
	Control	0.0735919
	Control	0.0787829
	Control	0.0708629
	Control	0.0670796
	Control	0.0558566
	Control	0.075901
	Control	0.0631826
	Control	0.0782893
	Control	0.0781091
	Control	0.0807812
	Control	0.0769996
	Control	0.0993713
	Control	0.0780789
	Control	0.0597032
	Control	0.0710151
	Control	0.0614207
	Control	0.0779034
	Control	0.0997649
	Control	0.090652
	Control	0.0904231
	Control	0.0791378
	Control	0.0829237
	Control	0.0729063
	Control	0.0722869
	Control	0.0748832
	Control	0.0851388
	Control	0.0833979
	Control	0.0980165
	Control	0.0685678
	Control	0.0665366
	Control	0.0640835
	Control	0.0626196
	Control	0.09406
	Control	0.0955878
	Control	0.0815209
	Control	0.0813167
	Control	0.0972044
	Control	0.0920832
	Control	0.0941572
	Control	0.0869442
	Control	0.101448
	Control	0.108204
	Control	0.0871692
	Control	0.0749713
	Control	0.0882003
	Control	0.0826192
	Control	0.0841771
	Control	0.0864715
	Control	0.0752986
	Control	0.0658179
	Control	0.0632613
	Control	0.0674825
	Control	0.099808
	Control	0.0935339
	Control	0.0884265
	Control	0.09519
	Control	0.0826844
	Control	0.0926054
	Control	0.0416577
	Control	0.140668
	Control	0.113154
	Control	0.0760807
	Control	0.058834
	Control	0.0617345
	Control	0.088879
	Control	0.0726802
	Control	0.0720893
	Control	0.0982989
	Control	0.114832
	Control	0.0773721
	Control	0.0998529
	Control	0.0806595
	Control	0.0696045
	Control	0.0637908
	Control	0.0734502
	Control	0.0573485
	Control	0.0598161
	Control	0.0639708
	Control	0.0739178
	Control	0.061374
	Control	0.0514136
	Control	0.0590736
	Control	0.0669495
	Control	0.0990915
	Control	0.0657239
	Control	0.0915487
	Control	0.0617368
	Control	0.0744955
	Control	0.0638476
	Control	0.124129
	Control	0.112669
	Control	0.115687
	Control	0.0843492
	Control	0.0785249
	Control	0.0706183
	Control	0.0824859
	Control	0.0755894
	Control	0.0869974
	Control	0.0568843
	Control	0.10635
	Control	0.0913576
	Control	0.0830005
	Control	0.0543422
	Control	0.0767101
	Control	0.108911
	Control	0.0886307
	Control	0.110929
	Control	0.071396
	Control	0.0753787
	Control	0.0668303
	Control	0.0813346
	Control	0.0694654
	Control	0.0725475
	Control	0.0784294
	Control	0.0836927
	Control	0.0715686
	Control	0.0597178
	Control	0.0679357
	Control	0.0824337
	Control	0.0768618
	Control	0.0727584
	Control	0.0745521
	Control	0.0803353
	Control	0.0680732
	Control	0.0789005
	Control	0.0709782
	Control	0.0827148
	Control	0.0621249
	Control	0.120848
	Control	0.108777
	Control	0.113082
	Control	0.0962521
	Control	0.0813623
	Control	0.0629279
	Control	0.0583931
	Control	0.0751483
	Control	0.0971684
	Control	0.0840939
	Control	0.0785633
	Control	0.084228
	Control	0.0855548
	Control	0.0648664
	Control	0.0763673
	Control	0.0713854
	Control	0.0785459
	Control	0.0608959
	Control	0.0664317
	Control	0.0647427
	Control	0.0613516
	Control	0.0683707
	Control	0.0584657
	Control	0.052784
	Control	0.0927568
	Control	0.0859861
	Control	0.0913526
	Control	0.0875263
	Control	0.076325
	Control	0.0785184
	Control	0.066806
	Control	0.0801287
	Control	0.0683128
	Control	0.0742106
	Control	0.0668871
	Control	0.124855
	Control	0.063056
	Control	0.0673366
	Control	0.0712179
	Control	0.0737051
	Control	0.0858165
	Control	0.0796545
	Control	0.0843569
	Control	0.078215
	Control	0.080724
	Control	0.0863838
	Control	0.0799203
	Control	0.0655001
	Control	0.0683886
	Control	0.069998
	Control	0.066859
	Control	0.0722775
	Control	0.10679
	Control	0.0555489
	Control	0.107605
	Control	0.107628
	Control	0.0974574
	Control	0.0829754
	Control	0.0512923
	Control	0.0583926
	Control	0.066957
	Control	0.0715885
	Control	0.0754212
	Control	0.0583261
	Control	0.0608599
	Control	0.0617484
	Control	0.0802467
	Control	0.0745942
	Control	0.0986105
	Control	0.101925
	Control	0.10183
	Control	0.0949526
	Control	0.0945272
	Control	0.0912954
	Control	0.0963278
	Control	0.0551119
	Control	0.0889843
	Control	0.0783002
	Control	0.0976538
	Control	0.0547983
	Control	0.0973502
	Control	0.0983069
	Control	0.0822667
	Control	0.114081
	Control	0.110207
	Control	0.0886961
	Control	0.112366
	Control	0.10462
	Control	0.106994
	Control	0.0991228
	Control	0.0977534
	Control	0.0677024
	Control	0.0729205
	Control	0.0653827
	Control	0.0665987
	Control	0.0853243
	Control	0.10261
	Control	0.083066
	Control	0.0776846
	Control	0.0586725
	Control	0.0591382
	Control	0.0549071
	Control	0.0675303
	Control	0.0537853
	Control	0.0749726
	Control	0.0589731
	Control	0.0638446
	Control	0.0646429
	Control	0.065277
	Control	0.0851427
	Control	0.0771069
	Control	0.0691571
	Control	0.064545
	Control	0.103157
	Control	0.107034
	Control	0.109629
	Control	0.124595
	Control	0.0681913
	Control	0.110548
	Control	0.0991147
	Control	0.128019
	Control	0.0788424
	Control	0.0623315
	Control	0.0610018
	Control	0.103371
	Control	0.0627548
	Control	0.08161
	Control	0.0762714
	Control	0.0813391
	Control	0.0946753
	Control	0.0826086
	Control	0.111874
	Control	0.0900119
	Control	0.0854938
	Control	0.067309
	Control	0.0850018
	Control	0.0832971
	Control	0.0781487
	Control	0.0777369
	Control	0.055603
	Control	0.0622649
	Control	0.0516967
	Control	0.116006
	Control	0.111633
	Control	0.122833
	Control	0.1163
	Control	0.101677
	Control	0.0754128
	Control	0.101296
	Control	0.0997729
	Control	0.0634453
	Control	0.0737967
	Control	0.0665198
	Control	0.0784779
	Control	0.0932316
	Control	0.105713
	Control	0.0801066
	Control	0.0839015
	Control	0.0779667
	Control	0.0662354
	Control	0.0670077
	Control	0.0847261
	Control	0.0852385
	Control	0.0807701
	Control	0.0728725
	Control	0.072561
	Control	0.0666939
	Control	0.0647936
	Control	0.0722078
	Control	0.0779473
	Control	0.0811823
	Control	0.0692363
	Control	0.0626179
	Control	0.0781379
	Control	0.0867286
	Control	0.110299
	Control	0.102081
	Control	0.109891
	Control	0.114389
	Control	0.109221
	Control	0.114732
	Control	0.105502
	Control	0.0566337
	Control	0.0502977
	Control	0.0651856
	Control	0.0727989
	Control	0.0904807
	Control	0.0769129
	Control	0.106609
	Control	0.107863
	Control	0.110245
	Control	0.114814
	Control	0.093323
	Control	0.0882993
	Control	0.0942323
	Control	0.0876942
	Control	0.0839207
	Control	0.0763229
	Control	0.0765778
	Control	0.0642751
	Control	0.0766351
	Control	0.0822335
	Control	0.0592618
	Control	0.0502938
	Control	0.104889
	Control	0.0606909
	Control	0.0838163
	Control	0.087715
	Control	0.0817413
	Control	0.0717589
	Control	0.0783557
	Control	0.0612267
	Control	0.0591593
	Control	0.0795307
	Control	0.0867365
	Control	0.0892229
	Control	0.0889171
	Control	0.126569
	Control	0.131194
	Control	0.0619945
	Control	0.0610528
	Control	0.101397
	Control	0.0810832
	Control	0.0734985
	Control	0.0749324
	Control	0.0793129
	Control	0.0855024
	Control	0.0846121
	Control	0.0840331
	Control	0.0789492
	Control	0.0628837
	Control	0.100017
	Control	0.0885403
	Control	0.0830226
	Control	0.0707326
	Control	0.0766294
	Control	0.103318
	Control	0.0903129
	Control	0.0974179
	Control	0.0907427
	Control	0.0883411
	Control	0.0876582
	Control	0.0977366
	Control	0.114723
	Control	0.129744
	Control	0.0973809
	Control	0.103802
	Control	0.0565905
	Control	0.0626202
	Control	0.0741302
	Control	0.0805232
	Control	0.0778927
	Control	0.0884967
	Control	0.0875327
	Control	0.0946813
	Control	0.0790955
	Control	0.100703
	Control	0.0810638
	Control	0.0691899
	Control	0.0731073
	Control	0.0730653
	Control	0.0861733
	Control	0.0749754
	Control	0.0688019
	Control	0.076582
	Control	0.0769022
	Control	0.0673498
	Control	0.0739739
	Control	0.0944784
	Control	0.0949156
	Control	0.0773143
	Control	0.0591237
	Control	0.0792275
	Control	0.0674768
	Control	0.0701387
	Control	0.0723479
	Control	0.0746425
	Control	0.0552971
	Control	0.0609715
	Control	0.0500004
	Control	0.05276
	Control	0.0999662
	Control	0.077285
	Control	0.06033
	Control	0.0805387
	Control	0.0763743
	Control	0.0736792
	Control	0.0852424
	Control	0.0808793
	Control	0.096945
	Control	0.0867666
	Control	0.0864841
	Control	0.0870777
	Control	0.059474
	Control	0.0884128
	Control	0.0601064
	Control	0.0627307
	Control	0.077545
	Control	0.060385
	Control	0.0825723
	Control	0.08896
	Control	0.0805202
	Control	0.117069
	Control	0.111367
	Control	0.111422
	Control	0.0713815
	Control	0.0880155
	Control	0.112235
	Control	0.0902834
	Control	0.0902062
	Control	0.0851598
	Control	0.0983495
	Control	0.102276
	Control	0.0883427
	Control	0.0915803
	Control	0.083427
	Control	0.0846176
	Control	0.0710719
	Control	0.0928915
	Control	0.111557
	Control	0.0989229
	Control	0.0879353
	Control	0.0910063
	Control	0.0902431
	Control	0.0943288
	Control	0.10007
	Control	0.103659
	Control	0.0975763
	Control	0.0987136
	Control	0.102964
	Control	0.0608805
	Control	0.0716617
	Control	0.0714896
	Control	0.0816753
	Control	0.0780746
	Control	0.079006
	Control	0.08037
	Control	0.0871246
	Control	0.125114
	Control	0.0780904
	Control	0.0959853
	Control	0.087232
	Control	0.105359
	Control	0.119253
	Control	0.0668104
	Control	0.0738268
	Control	0.0797859
	Control	0.0781603
	Control	0.0802932
	Control	0.0644473
	Control	0.0687898
	Control	0.0669495
	Control	0.0701088
	Control	0.0702582
	Control	0.0690117
	Control	0.0910832
	Control	0.0958423
	Control	0.0949405
	Control	0.0835885
	Control	0.081667
	Control	0.0801191
	Control	0.075017
	Control	0.0593036
	Control	0.0597908
	Control	0.0946968
	Control	0.0873364
	Control	0.129575
	Control	0.12112
	Control	0.125031
	Control	0.13499
	Control	0.12864
	Control	0.135016
	Control	0.121859
	Control	0.102207
	Control	0.114595
	Control	0.10845
	Control	0.126747
	Control	0.125705
	Control	0.109092
	Control	0.112841
	Control	0.113407
	Control	0.106228
	Control	0.0983122
	Control	0.090143
	Control	0.0619294
	Control	0.0672745
	Control	0.0564763
	Control	0.0609148
	Control	0.0875582
	Control	0.076416
	Control	0.0806039
	Control	0.0993355
	Control	0.0627895
	Control	0.0606699
	Control	0.0622608
	Control	0.0607468
	Control	0.0906363
	Control	0.0915537
	Control	0.0732158
	Control	0.0751698
	Control	0.0591977
	Control	0.0826564
	Control	0.0804344
	Control	0.0938702
	Control	0.106494
	Control	0.0964227
	Control	0.10331
	Control	0.101281
	Control	0.0760927
	Control	0.0771981
	Control	0.0896652
	Control	0.09796
	Control	0.087599
	Control	0.0994151
	Control	0.112863
	Control	0.108772
	Control	0.117452
	Control	0.0633942
	Control	0.0648943
	Control	0.0664273
	Control	0.0614478
	Control	0.101703
	Control	0.102537
	Control	0.105527
	Control	0.0596247
	Control	0.104121
	Control	0.0912042
	Control	0.0901381
	Control	0.0626566
	Control	0.0815478
	Control	0.078714
	Control	0.0724997
	Control	0.0565552
	Control	0.0650912
	Control	0.0707674
	Control	0.0693847
	Control	0.0804847
	Control	0.0816835
	Control	0.0810556
	Control	0.0752624
	Control	0.0773464
	Control	0.0804129
	Control	0.0776939
	Control	0.0640793
	Control	0.153343
	Control	0.138423
	Control	0.0676507
	Control	0.0758932
	Control	0.0674227
	Control	0.0873484
	Control	0.0601188
	Control	0.0822411
	Control	0.0919504
	Control	0.0767129
	Control	0.0822177
	Control	0.090855
	Control	0.0846377
	Control	0.0964454
	Control	0.0869673
	Control	0.0863436
	Control	0.0861151
	Control	0.103225
	Control	0.0869927
	Control	0.103094
	Control	0.0672237
	Control	0.0788577
	Control	0.0815007
	Control	0.0610568
	Control	0.107609
	Control	0.0954781
	Control	0.116366
	Control	0.0700866
	Control	0.0880958
	Control	0.0902349
	Control	0.0900176
	Control	0.0857255
	Control	0.0781358
	Control	0.071693
	Control	0.076937
	Control	0.0762109
	Control	0.0732226
	Control	0.101678
	Control	0.0941922
	Control	0.0706853
	Control	0.0741783
	Control	0.0758743
	Control	0.050479
	Control	0.0725253
	Control	0.0645233
	Control	0.0799027
	Control	0.0663109
	Control	0.083784
	Control	0.0765968
	Control	0.0913601
	Control	0.0843469
	Control	0.0705586
	Control	0.0732782
	Control	0.0845564
	Control	0.0882172
	Control	0.0924652
	Control	0.0817218
	Control	0.0926911
	Control	0.0865363
	Control	0.08436
	Control	0.077709
	Control	0.0829191
	Control	0.0799269
	Control	0.0634168
	Control	0.0880324
	Control	0.0921987
	Control	0.117337
	Control	0.0911114
	Control	0.119892
	Control	0.083837
	Control	0.141762
	Control	0.0877222
	Control	0.0747455
	Control	0.128208
	Control	0.128333
	Control	0.0972808
	Control	0.0950919
	Control	0.09311
	Control	0.0715102
	Control	0.0879024
	Control	0.0777362
	Control	0.0770216
	Control	0.0818419
	Control	0.0973467
	Control	0.0825995
	Control	0.0880741
	Control	0.080271
	Control	0.07941
	Control	0.0641909
	Control	0.0654842
	Control	0.0630029
	Control	0.0751413
	Control	0.0752373
	Control	0.0820277
	Control	0.0809529
	Control	0.0830591
	Control	0.0848363
	Control	0.0778173
	Control	0.0749574
	Control	0.0820345
	Control	0.0735312
	Control	0.0752624
	Control	0.0994142
	Control	0.0791057
	Control	0.102005
	Control	0.0719169
	Control	0.090248
	Control	0.0766945
	Control	0.0710573
	Control	0.0723828
	Control	0.0537069
	Control	0.0709531
	Control	0.0742518
	Control	0.0766917
	Control	0.0735081
	Control	0.086643
	Control	0.0939527
	Control	0.10504
	Control	0.103538
	Control	0.0955126
	Control	0.0935144
	Control	0.0650754
	Control	0.0907056
	Control	0.0891864
	Control	0.0726687
	Control	0.0717083
	Control	0.0769711
	Control	0.0803981
	Control	0.0561601
	Control	0.0624807
	Control	0.0775128
	Control	0.0693408
	Control	0.0636458
	Control	0.0605611
	Control	0.057067
	Control	0.0628301
	Control	0.0642342
	Control	0.0832375
	Control	0.0854805
	Control	0.107542
	Control	0.0768923
	Control	0.0899832
	Control	0.0943202
	Control	0.0745714
	Control	0.0740301
	Control	0.0726438
	Control	0.0486935
	Control	0.0599868
	Control	0.0724298
	Control	0.0749629
	Control	0.0869077
	Control	0.0794737
	Control	0.11699
	Control	0.0610104
	Control	0.0645801
	Control	0.0749865
	Control	0.0665639
	Control	0.053135
	Control	0.0604588
	Control	0.0809202
	Control	0.0800712
	Control	0.122343
	Control	0.0937036
	Control	0.0975349
	Control	0.0498482
	Control	0.0535912
	Control	0.122916
	Control	0.126475
	Control	0.0795959
	Control	0.0832383
	Control	0.073188
	Control	0.103467
	Control	0.0986958
	Control	0.0812174
	Control	0.0625111
	Control	0.10649
	Control	0.0653698
	Control	0.0698731
	Control	0.107723
	Control	0.0824504
	Control	0.0964706
	Control	0.0892489
	Control	0.0930391
	Control	0.0981377
	Control	0.0890703
	Control	0.0751004
	Control	0.117016
	Control	0.116593
	Control	0.0849116
	Control	0.078454
	Control	0.0613908
	Control	0.0759894
	Control	0.0802688
	Control	0.0739862
	Control	0.0798101
	Control	0.0795974
	Control	0.0817428
	Control	0.0746701
	Control	0.0959585
	Control	0.08599
	Control	0.0535516
	Control	0.090888
	Control	0.09355
	Control	0.0672657
	Control	0.066826
	Control	0.0599845
	Control	0.0713271
	Control	0.0731534
	Control	0.0730998
	Control	0.0710158
	Control	0.0756509
	Control	0.0644485
	Control	0.0607468
	Control	0.0698686
	Control	0.0743901
	Control	0.0890889
	Control	0.0795212
	Control	0.0920222
	Control	0.094281
	Control	0.0999122
	Control	0.0815741
	Control	0.0785654
	Control	0.0940379
	Control	0.0756237
	Control	0.0728873
	Control	0.0669071
	Control	0.0737133
	Control	0.0630029
	Control	0.0576879
	Control	0.0826253
	Control	0.0728799
	Control	0.066055
	Control	0.0735599
	Control	0.0738104
	Control	0.0860514
	Control	0.0725307
	Control	0.0647094
	Control	0.0961434
	Control	0.0783276
	Control	0.0743254
	Control	0.0742573
	Control	0.0733305
	Control	0.0808808
	Control	0.0659742
	Control	0.059842
	Control	0.0571973
	Control	0.0535065
	Control	0.0569573
	Control	0.0822577
	Control	0.0741845
	Control	0.0655534
	Control	0.058709
	Control	0.068875
	Control	0.0750573
	Control	0.0886727
	Control	0.0674756
	Control	0.0768405
	Control	0.100645
	Control	0.102137
	Control	0.0963635
	Control	0.090299
	Control	0.0841039
	Control	0.100538
	Control	0.103304
	Control	0.111683
	Control	0.0680777
	Control	0.0708405
	Control	0.0776789
	Control	0.068518
	Control	0.069015
	Control	0.0571434
	Control	0.0799799
	Control	0.0784482
	Control	0.0685602
	Control	0.0733054
	Control	0.0600392
	Control	0.0680777
	Control	0.0779099
	Control	0.11942
	Control	0.0702046
	Control	0.0765035
	Control	0.0721422
	Control	0.0822645
	Control	0.0561818
	Control	0.0715839
	Control	0.0789536
	Control	0.0585925
	Control	0.0640733
	Control	0.0612733
	Control	0.0911859
	Control	0.0682956
	Control	0.0546829
	Control	0.085793
	Control	0.074499
	Control	0.0788824
	Control	0.0807767
	Control	0.0943305
	Control	0.119964
	Control	0.117648
	Control	0.0996024
	Control	0.0944656
	Control	0.102565
	Control	0.131818
	Control	0.0733618
	Control	0.0991174
	Control	0.130706
	Control	0.0975868
	Control	0.107959
	Control	0.117287
	Control	0.127974
	Control	0.0613234
	Control	0.0957643
	Control	0.0818014
	Control	0.0691745
	Control	0.0660815
	Control	0.0704033
	Control	0.0650133
	Control	0.0576824
	Control	0.0829693
	Control	0.0891206
	Control	0.0916661
	Control	0.0643991
	Control	0.0712655
	Control	0.0916061
	Control	0.0675247
	Control	0.0912241
	Control	0.0735708
	Control	0.0684102
	Control	0.074947
	Control	0.0575125
	Control	0.0576009
	Control	0.0786676
	Control	0.0631181
	Control	0.0723271
	Control	0.13355
	Control	0.125154
	Control	0.126774
	Control	0.123897
	Control	0.104607
	Control	0.110611
	Control	0.0740363
	Control	0.075033
	Control	0.0702856
	Control	0.071091
	Control	0.0509673
	Control	0.0586835
	Control	0.0616749
	Control	0.06215
	Control	0.130427
	Control	0.0872607
	Control	0.0908707
	Control	0.0885766
	Control	0.0962738
	Control	0.0723077
	Control	0.0614709
	Control	0.0745259
	Control	0.0607126
	Control	0.0632276
	Control	0.0578032
	Control	0.0726815
	Control	0.11954
	Control	0.130733
	Control	0.0980112
	Control	0.106871
	Control	0.108066
	Control	0.167739
	Control	0.146752
	Control	0.159299
	Control	0.150005
	Control	0.0672525
	Control	0.0902193
	Control	0.0810072
	Control	0.0688116
	Control	0.0845022
	Control	0.0974706
	Control	0.103009
	Control	0.0989407
	Control	0.0935424
	Control	0.111072
	Control	0.0821528
	Control	0.0874944
	Control	0.0875103
	Control	0.100298
	Control	0.0770699
	Control	0.0992773
	Control	0.0853712
	Control	0.0760758
	Control	0.0645185
	Control	0.0712053
	Control	0.0685142
	Control	0.0881842
	Control	0.104926
	Control	0.0866415
	Control	0.0966669
	Control	0.0725563
	Control	0.0731798
	Control	0.068672
	Control	0.056471
	Control	0.0568918
	Control	0.0987715
	Control	0.0833169
	Control	0.0728077
	Control	0.0726694
	Control	0.0769498
	Control	0.0798358
	Control	0.0827148
	Control	0.124608
	Control	0.102098
	Control	0.0857491
	Control	0.0602665
	Control	0.102104
	Control	0.0816925
	Control	0.0932934
	Control	0.0825692
	Control	0.109592
	Control	0.119539
	Control	0.089626
	Control	0.0969835
	Control	0.110924
	Control	0.0844465
	Control	0.0791101
	Control	0.0927997
	Control	0.0973801
	Control	0.079612
	Control	0.0843739
	Control	0.0923327
	Control	0.084813
	Control	0.07514
	Control	0.0820955
	Control	0.0910013
	Control	0.0696557
	Control	0.0658868
	Control	0.0890143
	Control	0.0889859
	Control	0.076837
	Control	0.114031
	Control	0.078677
	Control	0.0763151
	Control	0.0849435
	Control	0.0540561
	Control	0.0794049
	Control	0.063043
	Control	0.0629734
	Control	0.0733475
	Control	0.079874
	Control	0.0879906
	Control	0.0962808
	Control	0.0552141
	Control	0.0625674
	Control	0.0493922
	Control	0.0524043
	Control	0.0644708
	Control	0.067124
	Control	0.0634156
	Control	0.091826
	Control	0.0779911
	Control	0.0597223
	Control	0.0575044
	Control	0.0611635
	Control	0.113879
	Control	0.116346
	Control	0.0997415
	Control	0.0996042
	Control	0.0850329
	Control	0.0705022
	Control	0.0741783
	Control	0.0727584
	Control	0.0786335
	Control	0.0793194
	Control	0.0546074
	Control	0.0542626
	Control	0.0664001
	Control	0.0645197
	Control	0.0684746
	Control	0.064901
	Control	0.091607
	Control	0.0857412
	Control	0.0777441
	Control	0.0660112
	Control	0.0787473
	Control	0.0897485
	Control	0.104825
	Control	0.0840839
	Control	0.0782778
	Control	0.0812159
	Control	0.0796062
	Control	0.0622334
	Control	0.0873268
	Control	0.0712576
	Control	0.0702745
	Control	0.0629327
	Control	0.0910493
	Control	0.0601573
	Control	0.0605679
	Control	0.0755859
	Control	0.0571563
	Control	0.0562031
	Control	0.0869665
	Control	0.0728002
	Control	0.0457257
	Control	0.129685
	Control	0.127863
	Control	0.0839677
	Control	0.0730842
	Control	0.0903869
	Control	0.0982024
	Control	0.0950265
	Control	0.105568
	Control	0.0950566
	Control	0.095606
	Control	0.097344
	Control	0.146274
	Control	0.129605
	Control	0.0449987
	Control	0.0605645
	Control	0.0673523
	Control	0.0754868
	Control	0.0631613
	Control	0.0701812
	Control	0.0866707
	Control	0.0795176
	Control	0.0800027
	Control	0.0771461
	Control	0.0822584
	Control	0.117209
	Control	0.123708
	Control	0.10402
	Control	0.0652837
	Control	0.0965543
	Control	0.0935339
	Control	0.0838554
	Control	0.0794788
	Control	0.0881464
	Control	0.0638864
	Control	0.0503775
	Control	0.0981599
	Control	0.0909384
	Control	0.0830317
	Control	0.0582997
	Control	0.0614438
	Control	0.0620806
	Control	0.0731785
	Control	0.0846571
	Control	0.0702536
	Control	0.0867555
	Control	0.134461
	Control	0.126984
	Control	0.0818727
	Control	0.0659705
	Control	0.0809507
	Control	0.0842851
	Control	0.0698803
	Control	0.0637466
	Control	0.0678174
	Control	0.0671222
	Control	0.0686969
	Control	0.0680422
	Control	0.0803752
	Control	0.0733006
	Control	0.106319
	Control	0.117279
	Control	0.110582
	Control	0.0966957
	Control	0.0886622
	Control	0.106428
	Control	0.079593
	Control	0.0808035
	Control	0.0754805
	Control	0.0695968
	Control	0.067468
	Control	0.117793
	Control	0.119899
	Control	0.122986
	Control	0.0715613
	Control	0.0733278
	Control	0.0652813
	Control	0.0811562
	Control	0.0800057
	Control	0.05138
	Control	0.118925
	Control	0.108117
	Control	0.109289
	Control	0.0641801
	Control	0.0752505
	Control	0.0936009
	Control	0.0788293
	Control	0.0786415
	Control	0.0990005
	Control	0.0672036
	Control	0.0738192
	Control	0.0535243
	Control	0.0529056
	Control	0.0546519
	Control	0.0617287
	Control	0.0577537
	Control	0.11099
	Control	0.0867476
	Control	0.0948924
	Control	0.103625
	Control	0.100233
	Control	0.103469
	Control	0.0885653
	Control	0.094263
	Control	0.063647
	Control	0.0687417
	Control	0.0670371
	Control	0.0741069
	Control	0.0755147
	Control	0.0626361
	Control	0.0700208
	Control	0.0824103
	Control	0.0762968
	Control	0.117422
	Control	0.141367
	Control	0.110704
	Control	0.115688
	Control	0.112987
	Control	0.114398
	Control	0.12839
	Control	0.0970799
	Control	0.159243
	Control	0.147682
	Control	0.128114
	Control	0.13243
	Control	0.127955
	Control	0.127147
	Control	0.0814849
	Control	0.08483
	Control	0.0832177
	Control	0.0748631
	Control	0.103361
	Control	0.0903376
	Control	0.0854032
	Control	0.0950394
	Control	0.111685
	Control	0.0984284
	Control	0.0961243
	Control	0.131705
	Control	0.107525
	Control	0.100735
	Control	0.131663
	Control	0.068112
	Control	0.0956933
	Control	0.0708642
	Control	0.0746853
	Control	0.0739219
	Control	0.076798
	Control	0.0767873
	Control	0.0729915
	Control	0.078107
	Control	0.0946848
	Control	0.0956414
	Control	0.176495
	Control	0.173442
	Control	0.156305
	Control	0.116182
	Control	0.0764633
	Control	0.083098
	Control	0.0701661
	Control	0.0661105
	Control	0.0768526
	Control	0.0887972
	Control	0.10804
	Control	0.116679
	Control	0.101737
	Control	0.129965
	Control	0.135842
	Control	0.11471
	Control	0.103528
	Control	0.131217
	Control	0.121298
	Control	0.0964096
	Control	0.122016
	Control	0.0947894
	Control	0.0706393
	Control	0.115171
	Control	0.0960887
	Control	0.0873547
	Control	0.0797081
	Control	0.093572
	Control	0.0803353
	Control	0.0708089
	Control	0.0795615
	Control	0.0781999
	Control	0.0797345
	Control	0.134214
	Control	0.116202
	Control	0.0876454
	Control	0.0619875
	Control	0.0911304
	Control	0.0541483
	Control	0.0404115
	Control	0.0562821
	Control	0.0541887
	Control	0.0746805
	Control	0.0800314
	Control	0.0899996
	Control	0.0741481
	Control	0.06915
	Control	0.092357
	Control	0.102437
	Control	0.0844682
	Control	0.0995244
	Control	0.0902875
	Control	0.0833865
	Control	0.0617328
	Control	0.0643888
	Control	0.0828317
	Control	0.0727746
	Control	0.0559543
	Control	0.0564449
	Control	0.0555673
	Control	0.0931167
	Control	0.0856112
	Control	0.103887
	Control	0.077994
	Control	0.0769576
	Control	0.0840639
	Control	0.0752992
	Control	0.0958449
	Control	0.0889235
	Control	0.0968102
	Control	0.112653
	Control	0.124795
	Control	0.124174
	Control	0.139708
	Control	0.105023
	Control	0.115894
	Control	0.0958301
	Control	0.10333
	Control	0.0778474
	Control	0.0638225
	Control	0.0498089
	Control	0.113829
	Control	0.102828
	Control	0.141582
	Control	0.123678
	Control	0.116613
	Control	0.1154
	Control	0.100864
	Control	0.0756859
	Control	0.0733169
	Control	0.0763038
	Control	0.0644316
	Control	0.083705
	Control	0.0764908
	Control	0.07793
	Control	0.0710078
	Control	0.0682288
	Control	0.0835816
	Control	0.0873268
	Control	0.0909012
	Control	0.0710547
	Control	0.0636464
	Control	0.0684931
	Control	0.067109
	Control	0.0701988
	Control	0.0824231
	Control	0.0592066
	Control	0.0704714
	Control	0.0818141
	Control	0.0801921
	Control	0.0808926
	Control	0.0924131
	Control	0.0691532
	Control	0.0541749
	Control	0.0766428
	Control	0.0864091
	Control	0.0750955
	Control	0.081676
	Control	0.0778008
	Control	0.121733
	Control	0.111037
	Control	0.15157
	Control	0.132025
	Control	0.0826473
	Control	0.0744907
	Control	0.0591638
	Control	0.0557112
	Control	0.089966
	Control	0.0859398
	Control	0.0929277
	Control	0.0803553
	Control	0.0830264
	Control	0.0663957
	Control	0.0776775
	Control	0.106208
	Control	0.099357
	Control	0.0919746
	Control	0.0871986
	Control	0.0720833
	Control	0.0615032
	Control	0.0594555
	Control	0.071673
	Control	0.077747
	Control	0.0817188
	Control	0.102418
	Control	0.0834415
	Control	0.112103
	Control	0.123575
	Control	0.132249
	Control	0.114252
	Control	0.103964
	Control	0.100472
	Control	0.0816535
	Control	0.0852292
	Control	0.0802408
	Control	0.0579564
	Control	0.111036
	Control	0.0961451
	Control	0.100232
	Control	0.10244
	Control	0.0762524
	Control	0.0982812
	Control	0.0879393
	Control	0.0788155
	Control	0.0754156
	Control	0.0771525
	Control	0.0708188
	Control	0.104389
	Control	0.102781
	Control	0.0594097
	Control	0.0831201
	Control	0.0779875
	Control	0.0742656
	Control	0.104889
	Control	0.0852104
	Control	0.0688039
	Control	0.0797205
	Control	0.0633996
	Control	0.0739883
	Control	0.0494152
	Control	0.0580378
	Control	0.0656435
	Control	0.0696065
	Control	0.0621535
	Control	0.0789238
	Control	0.0497223
	Control	0.106279
	Control	0.0914789
	Control	0.0918878
	Control	0.0833849
	Control	0.0732775
	Control	0.120357
	Control	0.0733659
	Control	0.0725367
	Control	0.0750309
	Control	0.0758231
	Control	0.124655
	Control	0.171421
	Control	0.164644
	Control	0.110203
	Control	0.0990237
	Control	0.0883645
	Control	0.0947431
	Control	0.0818983
	Control	0.0790693
	Control	0.0766556
	Control	0.0820646
	Control	0.0815007
	Control	0.0798035
	Control	0.0638942
	Control	0.0933145
	Control	0.10051
	Control	0.102132
	Control	0.102424
	Control	0.0921953
	Control	0.116104
	Control	0.100254
	Control	0.119669
	Control	0.117853
	Control	0.0927904
	Control	0.0785814
	Control	0.0963617
	Control	0.0798138
	Control	0.0918285
	Control	0.0662063
	Control	0.0750004
	Control	0.0645028
	Control	0.0607685
	Control	0.0664689
	Control	0.0745686
	Control	0.0741859
	Control	0.0703837
	Control	0.107905
	Control	0.067961
	Control	0.116533
	Control	0.123391
	Control	0.116523
	Control	0.0688391
	Control	0.0719449
	Control	0.0824398
	Control	0.0939646
	Control	0.0912746
	Control	0.0703471
	Control	0.0697342
	Control	0.0677346
	Control	0.0843778
	Control	0.0574064
	Control	0.130027
	Control	0.118062
	Control	0.10272
	Control	0.0656189
	Control	0.0403085
	Control	0.109103
	Control	0.104912
	Control	0.0754561
	Control	0.0741495
	Control	0.0760723
	Control	0.0786089
	Control	0.0797653
	Control	0.0664664
	Control	0.0841509
	Control	0.0768604
	Control	0.0750177
	Control	0.0718022
	Control	0.0618
	Control	0.069067
	Control	0.0771632
	Control	0.0760442
	Control	0.0778467
	Control	0.0988427
	Control	0.0817698
	Control	0.0947011
	Control	0.0889373
	Control	0.0740466
	Control	0.0993623
	Control	0.0707135
	Control	0.0745438
	Control	0.0751122
	Control	0.0652685
	Control	0.0782901
	Control	0.0755936
	Control	0.0596275
	Control	0.0982272
	Control	0.0916269
	Control	0.100189
	Control	0.0998026
	Control	0.0935271
	Control	0.0902349
	Control	0.0662904
	Control	0.10422
	Control	0.0652447
	Control	0.0518155
	Control	0.0633895
	Control	0.0927038
	Control	0.0602178
	Control	0.0565195
	Control	0.0529923
	Control	0.0467074
	Control	0.127203
	Control	0.122305
	Control	0.0841393
	Control	0.0706078
	Control	0.0941137
	Control	0.0745541
	Control	0.121127
	Control	0.103923
	Control	0.110935
	Control	0.102375
	Control	0.12139
	Control	0.0600302
	Control	0.0710105
	Control	0.128252
	Control	0.066005
	Control	0.0598476
	Control	0.114537
	Control	0.0906075
	Control	0.0794407
	Control	0.0626461
	Control	0.0666273
	Control	0.0586007
	Control	0.0657927
	Control	0.0757755
	Control	0.0629757
	Control	0.0635541
	Control	0.0818344
	Control	0.0833735
	Control	0.0785683
	Control	0.134794
	Control	0.111272
	Control	0.14219
	Control	0.0591459
	Control	0.117955
	Control	0.164618
	Control	0.159919
	Control	0.157729
	Control	0.128255
	Control	0.179258
	Control	0.143671
	Control	0.108054
	Control	0.0833009
	Control	0.0837502
	Control	0.0943459
	Control	0.0791181
	Control	0.0774006
	Control	0.0688327
	Control	0.0804928
	Control	0.0760055
	Control	0.0764838
	Control	0.105333
	Control	0.0746743
	Control	0.0994957
	Control	0.0792143
	Control	0.0608005
	Control	0.0697815
	Control	0.0653393
	Control	0.0716431
	Control	0.0714776
	Control	0.102727
	Control	0.0717795
	Control	0.0750642
	Control	0.0650443
	Control	0.105394
	Control	0.105824
	Control	0.100299
	Control	0.0868577
	Control	0.0769541
	Control	0.0818848
	Control	0.102556
	Control	0.0556771
	Control	0.125601
	Control	0.0852331
	Control	0.075702
	Control	0.0750226
	Control	0.083983
	Control	0.0693653
	Control	0.0906396
	Control	0.0641729
	Control	0.0882196
	Control	0.0898155
	Control	0.0801891
	Control	0.0782965
	Control	0.0861741
	Control	0.0857201
	Control	0.102716
	Control	0.0862245
	Control	0.0784938
	Control	0.0914706
	Control	0.0611859
	Control	0.0509353
	Control	0.076725
	Control	0.0632507
	Control	0.0616587
	Control	0.0788751
	Control	0.0836053
	Control	0.0799336
	Control	0.0880163
	Control	0.0932781
	Control	0.122288
	Control	0.111281
	Control	0.09636
	Control	0.0999051
	Control	0.102137
	Control	0.10335
	Control	0.112542
	Control	0.0803752
	Control	0.0669164
	Control	0.0800926
	Control	0.0989247
	Control	0.0949766
	Control	0.0734162
	Control	0.0690207
	Control	0.0707793
	Control	0.0892579
	Control	0.0613815
	Control	0.0680935
	Control	0.0833666
	Control	0.0740534
	Control	0.0699414
	Control	0.0710125
	Control	0.0693214
	Control	0.107114
	Control	0.104767
	Control	0.0999464
	Control	0.104478
	Control	0.0840954
	Control	0.0906231
	Control	0.0581851
	Control	0.0629309
	Control	0.0708372
	Control	0.0678225
	Control	0.0651545
	Control	0.0789158
	Control	0.0603657
	Control	0.102575
	Control	0.098424
	Control	0.077238
	Control	0.0818269
	Control	0.0876918
	Control	0.0888199
	Control	0.0990763
	Control	0.0939765
	Control	0.0949603
	Control	0.0637878
	Control	0.0608222
	Control	0.0640559
	Control	0.0484915
	Control	0.0540377
	Control	0.0946702
	Control	0.0823657
	Control	0.0663065
	Control	0.0686778
	Control	0.0848091
	Control	0.0824398
	Control	0.0982608
	Control	0.0708668
	Control	0.0728806
	Control	0.0687776
	Control	0.0774478
	Control	0.0732456
	Control	0.0669589
	Control	0.112582
	Control	0.0838216
	Control	0.125269
	Control	0.124948
	Control	0.122417
	Control	0.0959585
	Control	0.095466
	Control	0.0980616
	Control	0.107364
	Control	0.106454
	Control	0.0842727
	Control	0.0948409
	Control	0.0793004
	Control	0.102082
	Control	0.126948
	Control	0.131117
	Control	0.0750594
	Control	0.0882977
	Control	0.0888474
	Control	0.0842026
	Control	0.078184
	Control	0.0816498
	Control	0.101937
	Control	0.0999923
	Control	0.0881987
	Control	0.097869
	Control	0.0729847
	Control	0.0729279
	Control	0.0880934
	Control	0.0900659
	Control	0.0961225
	Control	0.105041
	Control	0.0731581
	Control	0.0692234
	Control	0.0767965
	Control	0.0821671
	Control	0.0829199
	Control	0.0620538
	Control	0.0799211
	Control	0.0914465
	Control	0.0936145
	Control	0.0489964
	Control	0.123038
	Control	0.0835877
	Control	0.0722098
	Control	0.0740136
	Control	0.0598353
	Control	0.0744652
	Control	0.0770244
	Control	0.0937775
	Control	0.074247
	Control	0.119734
	Control	0.116763
	Control	0.107474
	Control	0.125742
	Control	0.119308
	Control	0.125477
	Control	0.108183
	Control	0.108327
	Control	0.143441
	Control	0.103208
	Control	0.109604
	Control	0.0786538
	Control	0.0757909
	Control	0.0730199
	Control	0.0694351
	Control	0.0894043
	Control	0.0981669
	Control	0.103011
	Control	0.0927904
	Control	0.0831651
	Control	0.102449
	Control	0.0782994
	Control	0.0728941
	Control	0.077119
	Control	0.0808852
	Control	0.0904223
	Control	0.0928275
	Control	0.0790933
	Control	0.0540398
	Control	0.0767611
	Control	0.084886
	Control	0.073249
	Control	0.0938744
	Control	0.0900119
	Control	0.105566
	Control	0.0519129
	Control	0.0767994
	Control	0.0646744
	Control	0.0669908
	Control	0.0741934
	Control	0.0703399
	Control	0.0837004
	Control	0.0938923
	Control	0.0829594
	Control	0.0922489
	Control	0.0764682
	Control	0.08116
	Control	0.0894353
	Control	0.0784497
	Control	0.143042
	Control	0.0868118
	Control	0.0844195
	Control	0.103974
	Control	0.106405
	Control	0.0897934
	Control	0.0919913
	Control	0.0744721
	Control	0.0782331
	Control	0.0855744
	Control	0.0640151
	Control	0.0869204
	Control	0.107176
	Control	0.154296
	Control	0.0963704
	Control	0.0829777
	Control	0.0754198
	Control	0.0964488
	Control	0.101559
	Control	0.0680853
	Control	0.0655442
	Control	0.0648064
	Control	0.101184
	Control	0.091356
	Control	0.0836436
	Control	0.0899005
	Control	0.0847656
	Control	0.065546
	Control	0.0686886
	Control	0.0580526
	Control	0.0710323
	Control	0.0937681
	Control	0.0677447
	Control	0.0722748
	Control	0.0567433
	Control	0.0709927
	Control	0.0921158
	Control	0.107623
	Control	0.0785929
	Control	0.0806091
	Control	0.0668465
	Control	0.0816828
	Control	0.0720846
	Control	0.0679446
	Control	0.0650887
	Control	0.0757034
	Control	0.0801906
	Control	0.0695683
	Control	0.0615939
	Control	0.0802954
	Control	0.0836007
	Control	0.104374
	Control	0.0934449
	Control	0.0944014
	Control	0.0962442
	Control	0.0915678
	Control	0.0686618
	Control	0.0844481
	Control	0.0850189
	Control	0.0831353
	Control	0.0722902
	Control	0.0947946
	Control	0.0941171
	Control	0.0901471
	Control	0.0835517
	Control	0.104279
	Control	0.107451
	Control	0.0796142
	Control	0.0665825
	Control	0.0656668
	Control	0.0831941
	Control	0.092054
	Control	0.087671
	Control	0.0943732
	Control	0.0677005
	Control	0.0749206
	Control	0.0794598
[truncated: 18,001 more rows]

## Sheet: Figure 2
Velocity in the cat zone	line_f	.epred
Excluding extreme values	Control	6.0092
	Control	5.09668
	Control	5.23003
	Control	5.62232
	Control	5.79381
	Control	6.11247
	Control	5.69103
	Control	5.11342
	Control	5.61668
	Control	5.46079
	Control	5.792
	Control	5.41121
	Control	5.53301
	Control	5.80782
	Control	5.72801
	Control	5.10723
	Control	5.53703
	Control	4.97854
	Control	5.60025
	Control	5.73994
	Control	5.35392
	Control	4.92602
	Control	5.64917
	Control	5.41694
	Control	5.67526
	Control	5.44499
	Control	5.21036
	Control	5.57314
	Control	5.40806
	Control	5.43925
	Control	5.20813
	Control	5.17335
	Control	5.05138
	Control	5.11403
	Control	5.49624
	Control	5.43596
	Control	5.21763
	Control	5.72414
	Control	5.25973
	Control	5.40531
	Control	5.32392
	Control	5.42429
	Control	5.46021
	Control	5.74713
	Control	5.58242
	Control	5.46156
	Control	5.71423
	Control	5.55643
	Control	5.72388
	Control	5.72889
	Control	5.52325
	Control	5.13241
	Control	5.46522
	Control	5.09219
	Control	4.98077
	Control	5.3967
	Control	5.30104
	Control	5.69654
	Control	5.43571
	Control	5.13031
	Control	5.50771
	Control	5.77689
	Control	5.40724
	Control	5.44165
	Control	4.69084
	Control	5.61683
	Control	5.94368
	Control	5.45732
	Control	5.39156
	Control	4.97282
	Control	5.89207
	Control	5.31516
	Control	5.81914
	Control	5.16036
	Control	5.36124
	Control	5.52094
	Control	5.66325
	Control	5.64615
	Control	5.28013
	Control	4.90698
	Control	5.2747
	Control	5.72853
	Control	6.19097
	Control	5.21039
	Control	5.69298
	Control	5.06425
	Control	5.21961
	Control	5.48462
	Control	5.72839
	Control	5.24186
	Control	5.55754
	Control	5.30763
	Control	5.44678
	Control	5.99973
	Control	5.36566
	Control	5.23745
	Control	5.17369
	Control	4.8779
	Control	5.8168
	Control	5.10204
	Control	5.55765
	Control	5.48584
	Control	5.24881
	Control	5.30906
	Control	5.34415
	Control	5.21035
	Control	5.22836
	Control	5.69551
	Control	4.87284
	Control	5.2106
	Control	5.28275
	Control	5.38045
	Control	5.45619
	Control	5.84406
	Control	5.3899
	Control	5.53206
	Control	5.44055
	Control	5.85968
	Control	5.37755
	Control	5.40788
	Control	4.43752
	Control	5.95282
	Control	5.14763
	Control	5.8912
	Control	4.8552
	Control	5.53593
	Control	5.69492
	Control	5.69405
	Control	5.71106
	Control	4.79799
	Control	5.3686
	Control	4.90288
	Control	5.25058
	Control	5.19937
	Control	5.54464
	Control	5.41111
	Control	5.45193
	Control	5.38384
	Control	5.57518
	Control	5.45192
	Control	5.49303
	Control	5.57637
	Control	5.61566
	Control	5.8151
	Control	5.44266
	Control	5.73226
	Control	5.5122
	Control	5.62463
	Control	5.67719
	Control	5.37882
	Control	5.09914
	Control	4.95342
	Control	5.38985
	Control	5.24597
	Control	5.04157
	Control	5.16149
	Control	5.86456
	Control	5.69297
	Control	5.65205
	Control	5.7229
	Control	5.53652
	Control	5.52795
	Control	5.31047
	Control	5.26843
	Control	5.35164
	Control	5.30086
	Control	5.56243
	Control	5.30074
	Control	6.37197
	Control	5.65544
	Control	5.06467
	Control	4.98591
	Control	4.98591
	Control	5.26054
	Control	5.38451
	Control	4.90134
	Control	4.77391
	Control	5.20068
	Control	5.07292
	Control	5.02373
	Control	4.60081
	Control	5.481
	Control	5.30285
	Control	5.55666
	Control	4.75215
	Control	5.28712
	Control	5.29993
	Control	5.2934
	Control	5.28765
	Control	5.40339
	Control	5.68278
	Control	5.42367
	Control	5.6004
	Control	5.70971
	Control	5.25818
	Control	5.21808
	Control	4.97044
	Control	4.86558
	Control	5.60952
	Control	5.45424
	Control	5.30736
	Control	5.46897
	Control	5.51347
	Control	5.31258
	Control	5.86586
	Control	5.59214
	Control	5.77757
	Control	5.96167
	Control	5.03353
	Control	5.31577
	Control	6.00254
	Control	6.244
	Control	5.716
	Control	4.86277
	Control	5.48015
	Control	5.24194
	Control	4.56941
	Control	5.15988
	Control	5.80827
	Control	5.02641
	Control	4.97335
	Control	5.75271
	Control	5.50572
	Control	4.8504
	Control	5.79104
	Control	5.033
	Control	5.77656
	Control	5.41403
	Control	5.12892
	Control	5.5266
	Control	5.47723
	Control	4.85605
	Control	5.9255
	Control	4.92087
	Control	5.96552
	Control	5.9749
	Control	4.78136
	Control	4.81365
	Control	5.27518
	Control	5.15438
	Control	4.96138
	Control	4.96775
	Control	5.01119
	Control	5.00464
	Control	5.31899
	Control	5.28313
	Control	5.07498
	Control	5.10809
	Control	4.67793
	Control	4.6785
	Control	4.89948
	Control	6.27486
	Control	5.75411
	Control	5.49514
	Control	5.4385
	Control	5.40291
	Control	5.39999
	Control	5.52504
	Control	5.63561
	Control	5.43565
	Control	5.14763
	Control	5.41598
	Control	5.55637
	Control	5.17192
	Control	6.06475
	Control	5.80249
	Control	5.30499
	Control	5.40104
	Control	5.36571
	Control	5.61315
	Control	5.25847
	Control	5.58417
	Control	5.40208
	Control	5.22637
	Control	5.43735
	Control	4.86335
	Control	5.22614
	Control	5.24648
	Control	5.47718
	Control	5.1879
	Control	5.41067
	Control	5.62407
	Control	5.8848
	Control	5.87091
	Control	5.59621
	Control	5.47653
	Control	5.38827
	Control	6.12945
	Control	4.94127
	Control	6.0091
	Control	5.85214
	Control	5.90059
	Control	5.77604
	Control	5.74455
	Control	5.14477
	Control	5.56538
	Control	5.60425
	Control	5.34287
	Control	5.02469
	Control	5.1405
	Control	6.00677
	Control	4.94744
	Control	4.42687
	Control	6.48916
	Control	5.88317
	Control	5.49333
	Control	5.44203
	Control	5.59354
	Control	5.86778
	Control	5.39938
	Control	5.42799
	Control	5.84589
	Control	6.0331
	Control	5.11177
	Control	5.11177
	Control	5.63323
	Control	5.76837
	Control	5.05255
	Control	5.81627
	Control	5.0062
	Control	5.11417
	Control	5.45743
	Control	5.29371
	Control	5.49279
	Control	5.82898
	Control	5.02947
	Control	5.77873
	Control	4.93217
	Control	5.85058
	Control	5.84785
	Control	5.87314
	Control	5.37356
	Control	5.73426
	Control	5.10103
	Control	5.27603
	Control	4.93397
	Control	5.0715
	Control	5.41506
	Control	5.60847
	Control	5.20478
	Control	5.12055
	Control	5.11839
	Control	5.00802
	Control	5.75984
	Control	5.04331
	Control	5.77453
	Control	5.4072
	Control	5.30539
	Control	4.64738
	Control	6.15705
	Control	5.80102
	Control	5.16708
	Control	5.20975
	Control	5.6981
	Control	5.3591
	Control	6.13297
	Control	5.04721
	Control	5.04004
	Control	5.83179
	Control	5.31646
	Control	5.23382
	Control	5.61013
	Control	5.60522
	Control	5.57387
	Control	5.54377
	Control	5.51025
	Control	5.5088
	Control	5.15971
	Control	5.16478
	Control	5.17896
	Control	5.07564
	Control	5.10605
	Control	5.11892
	Control	5.94943
	Control	5.66905
	Control	5.86302
	Control	6.00891
	Control	5.28589
	Control	5.63111
	Control	5.23755
	Control	5.64622
	Control	5.53293
	Control	6.04222
	Control	5.47688
	Control	5.50388
	Control	4.92727
	Control	5.67308
	Control	5.38013
	Control	5.95717
	Control	5.8049
	Control	4.63364
	Control	5.06928
	Control	5.59551
	Control	4.95575
	Control	6.05221
	Control	5.10863
	Control	4.92949
	Control	5.38905
	Control	5.61443
	Control	6.01113
	Control	5.56946
	Control	5.63558
	Control	5.44408
	Control	5.76165
	Control	5.20248
	Control	4.52398
	Control	5.5889
	Control	5.18928
	Control	5.05777
	Control	5.17206
	Control	5.70803
	Control	5.60203
	Control	6.05324
	Control	5.90709
	Control	6.11023
	Control	4.58829
	Control	5.97423
	Control	4.60389
	Control	5.08036
	Control	5.13802
	Control	5.11613
	Control	4.93022
	Control	4.7431
	Control	5.3698
	Control	5.45091
	Control	5.8358
	Control	5.95724
	Control	5.40377
	Control	5.90999
	Control	4.98406
	Control	4.87476
	Control	4.93576
	Control	5.12152
	Control	5.51718
	Control	5.67853
	Control	5.6078
	Control	5.83349
	Control	6.19587
	Control	5.21366
	Control	5.59272
	Control	5.69674
	Control	5.53664
	Control	5.8582
	Control	5.15762
	Control	5.59119
	Control	4.94579
	Control	5.686
	Control	5.42173
	Control	5.01932
	Control	5.41559
	Control	5.7811
	Control	4.94611
	Control	5.86837
	Control	5.79488
	Control	6.07157
	Control	5.25265
	Control	5.55812
	Control	5.18171
	Control	5.60016
	Control	5.76746
	Control	4.47817
	Control	6.00694
	Control	4.90123
	Control	5.89673
	Control	5.94528
	Control	5.96859
	Control	6.15639
	Control	5.68352
	Control	5.0051
	Control	5.35574
	Control	5.72537
	Control	5.85869
	Control	5.34856
	Control	5.98771
	Control	5.6516
	Control	5.48395
	Control	5.6608
	Control	5.66281
	Control	5.50152
	Control	5.83828
	Control	6.10739
	Control	5.81601
	Control	5.49488
	Control	5.01935
	Control	6.01556
	Control	5.18057
	Control	5.84337
	Control	5.72269
	Control	5.51632
	Control	5.59743
	Control	5.31089
	Control	5.14231
	Control	5.66842
	Control	5.32222
	Control	5.63369
	Control	4.98462
	Control	5.64953
	Control	5.46296
	Control	5.54627
	Control	5.78971
	Control	5.16972
	Control	5.36864
	Control	5.292
	Control	5.52598
	Control	5.00342
	Control	5.05239
	Control	5.06952
	Control	4.87225
	Control	4.76643
	Control	4.71299
	Control	5.84731
	Control	4.95654
	Control	5.42689
	Control	5.41822
	Control	5.18233
	Control	5.18698
	Control	5.70771
	Control	5.16541
	Control	5.47837
	Control	5.58008
	Control	5.26899
	Control	5.48132
	Control	5.35512
	Control	5.38449
	Control	5.70875
	Control	5.47967
	Control	5.38898
	Control	5.6385
	Control	5.74641
	Control	5.54212
	Control	5.39615
	Control	5.2226
	Control	5.10444
	Control	5.80876
	Control	5.27969
	Control	5.14901
	Control	5.78563
	Control	5.0057
	Control	5.66127
	Control	5.72664
	Control	5.4614
	Control	5.86509
	Control	4.9408
	Control	5.63414
	Control	5.36068
	Control	5.41688
	Control	5.64004
	Control	5.32403
	Control	5.60599
	Control	5.39803
	Control	5.52474
	Control	5.00947
	Control	5.06391
	Control	4.80094
	Control	6.14653
	Control	5.01815
	Control	5.45711
	Control	5.52077
	Control	5.47679
	Control	5.94654
	Control	5.74963
	Control	6.02266
	Control	5.83533
	Control	5.87111
	Control	5.73411
	Control	5.94087
	Control	4.99172
	Control	5.42658
	Control	5.20995
	Control	5.41687
	Control	5.75424
	Control	5.19607
	Control	5.40869
	Control	5.52511
	Control	5.42502
	Control	5.38324
	Control	5.86513
	Control	5.57632
	Control	5.69541
	Control	5.9405
	Control	4.27268
	Control	6.47225
	Control	4.40355
	Control	4.53429
	Control	5.61169
	Control	4.88148
	Control	5.63449
	Control	5.13805
	Control	5.29272
	Control	4.85433
	Control	5.56493
	Control	5.66346
	Control	5.54233
	Control	5.32408
	Control	5.04958
	Control	5.00626
	Control	5.79552
	Control	4.97535
	Control	5.38168
	Control	5.60516
	Control	5.59758
	Control	5.42507
	Control	5.68083
	Control	4.73941
	Control	4.94741
	Control	6.05498
	Control	5.79471
	Control	5.05682
	Control	5.70807
	Control	5.08184
	Control	5.40225
	Control	5.4397
	Control	5.86512
	Control	6.1633
	Control	5.44697
	Control	5.54086
	Control	6.13178
	Control	5.91343
	Control	5.38156
	Control	5.05581
	Control	5.68443
	Control	5.90607
	Control	6.046
	Control	5.77795
	Control	5.75747
	Control	5.92307
	Control	4.98656
	Control	5.65207
	Control	5.27486
	Control	6.07771
	Control	5.19834
	Control	6.08199
	Control	5.5125
	Control	5.36976
	Control	5.59533
	Control	5.85182
	Control	5.87482
	Control	5.51751
	Control	5.42083
	Control	5.65895
	Control	5.87169
	Control	6.23091
	Control	5.21108
	Control	5.63516
	Control	4.88258
	Control	5.84026
	Control	4.52062
	Control	5.09765
	Control	5.42408
	Control	5.04173
	Control	5.50323
	Control	5.35038
	Control	5.43402
	Control	5.66277
	Control	5.24169
	Control	5.46096
	Control	5.09454
	Control	5.24113
	Control	5.08705
	Control	5.24468
	Control	5.76976
	Control	5.11223
	Control	5.04908
	Control	5.30774
	Control	5.48169
	Control	5.30783
	Control	5.57684
	Control	5.69718
	Control	5.48162
	Control	5.34605
	Control	4.88348
	Control	5.7626
	Control	5.53212
	Control	5.13171
	Control	5.93019
	Control	4.61882
	Control	4.98233
	Control	5.2388
	Control	5.42963
	Control	5.36295
	Control	5.9466
	Control	5.94422
	Control	4.69351
	Control	5.41997
	Control	6.24765
	Control	5.86455
	Control	5.52996
	Control	5.32848
	Control	5.4347
	Control	5.43559
	Control	5.65624
	Control	5.60853
	Control	5.36585
	Control	4.84698
	Control	4.99931
	Control	5.38
	Control	5.39631
	Control	5.54149
	Control	5.17892
	Control	5.68295
	Control	5.39294
	Control	5.4335
	Control	5.83256
	Control	5.56447
	Control	5.8658
	Control	5.17542
	Control	5.41143
	Control	5.75219
	Control	4.43427
	Control	5.54854
	Control	4.88141
	Control	5.06
	Control	5.16297
	Control	5.63668
	Control	5.64359
	Control	4.93764
	Control	5.06924
	Control	5.09858
	Control	5.04217
	Control	5.19422
	Control	5.62245
	Control	5.71507
	Control	5.14674
	Control	5.38524
	Control	5.63772
	Control	5.7659
	Control	5.15811
	Control	5.18391
	Control	5.91825
	Control	4.77225
	Control	5.45391
	Control	5.65268
	Control	5.35583
	Control	5.53438
	Control	5.57048
	Control	5.35478
	Control	5.61916
	Control	5.41924
	Control	5.22274
	Control	5.31266
	Control	5.67491
	Control	4.76247
	Control	6.06036
	Control	5.65352
	Control	5.68823
	Control	5.71816
	Control	5.6788
	Control	5.516
	Control	5.97073
	Control	5.92772
	Control	5.05154
	Control	5.3001
	Control	5.09066
	Control	5.04029
	Control	5.93956
	Control	4.98227
	Control	6.27767
	Control	5.27021
	Control	4.95869
	Control	5.21993
	Control	5.79253
	Control	4.98383
	Control	5.47551
	Control	5.58197
	Control	5.29736
	Control	5.41182
	Control	5.38077
	Control	5.16599
	Control	5.68479
	Control	5.19492
	Control	5.42063
	Control	5.22862
	Control	5.41975
	Control	5.38481
	Control	5.3984
	Control	5.37164
	Control	5.5642
	Control	5.35743
	Control	5.49125
	Control	5.80512
	Control	5.42388
	Control	5.52181
	Control	5.41049
	Control	5.91684
	Control	5.66855
	Control	5.75074
	Control	5.06123
	Control	5.36557
	Control	5.31925
	Control	5.39336
	Control	5.3877
	Control	5.4632
	Control	5.23373
	Control	5.65954
	Control	5.56481
	Control	5.20507
	Control	5.07895
	Control	5.17606
	Control	5.06826
	Control	5.00531
	Control	5.1498
	Control	5.1741
	Control	5.57272
	Control	5.16613
	Control	5.56631
	Control	5.68544
	Control	4.96631
	Control	4.91665
	Control	5.34515
	Control	5.16636
	Control	5.24198
	Control	5.35912
	Control	5.75997
	Control	5.4558
	Control	5.63339
	Control	5.27567
	Control	4.83689
	Control	5.74482
	Control	4.94102
	Control	5.11999
	Control	5.54529
	Control	5.1852
	Control	5.55869
	Control	5.98627
	Control	6.20866
	Control	5.47683
	Control	5.32857
	Control	5.0726
	Control	5.08178
	Control	5.50157
	Control	5.20961
	Control	5.25621
	Control	5.38915
	Control	5.81813
	Control	4.99482
	Control	5.2331
	Control	5.50382
	Control	5.26302
	Control	5.97326
	Control	4.68168
	Control	5.51381
	Control	5.37321
	Control	5.29759
	Control	5.27073
	Control	5.08371
	Control	5.75471
	Control	5.60863
	Control	5.39809
	Control	5.34794
	Control	5.18389
	Control	5.22883
	Control	5.34058
	Control	4.9488
	Control	5.43484
	Control	4.9707
	Control	6.00003
	Control	4.84494
	Control	5.01161
	Control	5.95718
	Control	5.96918
	Control	5.82111
	Control	5.12224
	Control	5.23927
	Control	5.60429
	Control	5.8105
	Control	5.89237
	Control	5.79536
	Control	4.87003
	Control	5.60377
	Control	4.97874
	Control	4.88651
	Control	5.02164
	Control	5.17385
	Control	5.06498
	Control	5.33942
	Control	5.2291
	Control	5.36796
	Control	5.37394
	Control	5.81938
	Control	5.37685
	Control	5.13065
	Control	5.23608
	Control	4.94067
	Control	5.87999
	Control	5.77231
	Control	5.52003
	Control	5.21274
	Control	5.58714
	Control	5.3148
	Control	5.17042
	Control	5.74784
	Control	5.88322
	Control	5.95075
	Control	4.98179
	Control	5.75023
	Control	5.64976
	Control	5.67297
	Control	5.43611
	Control	5.39355
	Control	5.27163
	Control	5.42031
	Control	5.89203
	Control	5.28747
	Control	5.72164
	Control	5.1341
	Control	5.4033
	Control	5.31714
	Control	5.51057
	Control	5.92125
	Control	5.2004
	Control	5.58633
	Control	5.89267
	Control	5.39263
	Control	5.64649
	Control	4.9723
	Control	5.15467
	Control	5.63046
	Control	5.05945
	Control	5.54119
	Control	5.0594
	Control	5.89589
	Control	5.11616
	Control	5.16185
	Control	5.05482
	Control	5.25052
	Control	5.67713
	Control	6.04009
	Control	5.99852
	Control	5.34383
	Control	5.50765
	Control	5.33351
	Control	4.9192
	Control	5.60122
	Control	5.24343
	Control	5.58511
	Control	5.27119
	Control	5.33986
	Control	5.54035
	Control	5.36773
	Control	5.82544
	Control	4.80269
	Control	5.14366
	Control	5.56719
	Control	5.60116
	Control	5.48573
	Control	5.54991
	Control	5.76162
	Control	5.62433
	Control	5.27903
	Control	5.00705
	Control	5.23231
	Control	5.17312
	Control	5.73713
	Control	4.75469
	Control	5.43863
	Control	5.39932
	Control	5.5417
	Control	5.33028
	Control	5.32873
	Control	5.54187
	Control	5.11729
	Control	4.92381
	Control	4.95321
	Control	5.46869
	Control	5.63691
	Control	5.25122
	Control	5.65762
	Control	5.12797
	Control	5.14096
	Control	5.38676
	Control	5.42678
	Control	5.4358
	Control	5.32371
	Control	5.81128
	Control	5.48761
	Control	5.15197
	Control	5.08451
	Control	5.07753
	Control	5.01099
	Control	5.99896
	Control	5.34329
	Control	5.65093
	Control	5.13942
	Control	5.84941
	Control	5.61541
	Control	5.6016
	Control	5.062
	Control	5.78331
	Control	5.6279
	Control	5.65511
	Control	5.02511
	Control	5.62717
	Control	4.8417
	Control	4.90465
	Control	5.54026
	Control	5.44158
	Control	5.59464
	Control	5.2292
	Control	5.77759
	Control	5.3241
	Control	6.08402
	Control	5.36997
	Control	5.79367
	Control	5.69131
	Control	5.00952
	Control	6.08408
	Control	5.03541
	Control	5.13558
	Control	5.21537
	Control	5.17757
	Control	4.98507
	Control	4.93908
	Control	4.93908
	Control	5.70074
	Control	5.47193
	Control	5.79809
	Control	5.53521
	Control	5.37682
	Control	5.25329
	Control	4.98422
	Control	6.08368
	Control	5.01943
	Control	5.65724
	Control	5.25604
	Control	4.78344
	Control	5.70034
	Control	5.03309
	Control	4.98752
	Control	5.3151
	Control	5.239
	Control	5.67476
	Control	5.65455
	Control	5.58044
	Control	5.18571
	Control	5.6583
	Control	5.40982
	Control	5.62228
	Control	5.70406
	Control	5.81461
	Control	5.628
	Control	5.11389
	Control	4.57334
	Control	5.0991
	Control	5.80967
	Control	4.64014
	Control	5.7981
	Control	5.57477
	Control	5.82016
	Control	5.60173
	Control	5.22843
	Control	6.38179
	Control	4.99932
	Control	5.90289
	Control	4.97406
	Control	5.6
	Control	5.20073
	Control	5.58118
	Control	5.58606
	Control	5.91963
	Control	4.90041
	Control	5.58129
	Control	5.64278
	Control	5.78306
	Control	5.42901
	Control	5.25919
	Control	5.1217
	Control	5.9663
	Control	5.47517
	Control	5.51514
	Control	5.64532
	Control	5.26621
	Control	5.2637
	Control	4.56559
	Control	5.28475
	Control	5.3283
	Control	5.30951
	Control	5.51626
	Control	5.4809
	Control	5.41785
	Control	5.41083
	Control	5.22152
	Control	5.34653
	Control	5.54546
	Control	5.43711
	Control	5.56072
	Control	5.05589
	Control	5.24879
	Control	5.51475
	Control	5.51593
	Control	5.36719
	Control	5.5638
	Control	5.54516
	Control	5.12451
	Control	5.41554
	Control	5.33606
	Control	5.73883
	Control	5.48685
	Control	5.78607
	Control	5.81274
	Control	5.57742
	Control	5.00111
	Control	5.63883
	Control	5.63883
	Control	5.68708
	Control	5.58697
	Control	5.39521
	Control	6.47412
	Control	5.49842
	Control	4.6539
	Control	5.24508
	Control	5.73914
	Control	5.27323
	Control	5.26955
	Control	5.5645
	Control	5.70178
	Control	4.57378
	Control	5.56289
	Control	4.8954
	Control	5.03143
	Control	4.85718
	Control	5.85966
	Control	5.32069
	Control	5.44643
	Control	4.92185
	Control	5.30137
	Control	5.57758
	Control	5.63133
	Control	5.76144
	Control	5.56829
	Control	6.16033
	Control	5.36774
	Control	4.65842
	Control	4.79921
	Control	5.54146
	Control	5.41511
	Control	5.3656
	Control	5.58597
	Control	5.77735
	Control	5.50122
	Control	5.28436
	Control	5.26377
	Control	5.31944
	Control	5.26487
	Control	4.57749
	Control	5.76808
	Control	5.69514
	Control	5.82875
	Control	6.04087
	Control	5.89172
	Control	6.22834
	Control	5.26316
	Control	5.83068
	Control	5.73685
	Control	5.05397
	Control	5.39749
	Control	5.40126
	Control	5.43474
	Control	5.72508
	Control	5.69225
	Control	5.71701
	Control	4.66616
	Control	6.18291
	Control	5.15682
	Control	5.77631
	Control	6.05667
	Control	5.89593
	Control	5.41887
	Control	5.42828
	Control	5.51224
	Control	5.44582
	Control	5.12166
	Control	5.57166
	Control	5.57413
	Control	5.65118
	Control	5.40374
	Control	5.73902
	Control	5.58709
	Control	5.46758
	Control	5.24738
	Control	5.19526
	Control	5.36715
	Control	5.36066
	Control	5.81249
	Control	5.126
	Control	5.68778
	Control	5.51491
	Control	5.25691
	Control	4.98695
	Control	5.20097
	Control	5.37931
	Control	5.24106
	Control	5.06317
	Control	5.22341
	Control	5.62143
	Control	5.22797
	Control	5.29736
	Control	5.6198
	Control	5.80671
	Control	6.2687
	Control	4.95835
	Control	5.45024
	Control	5.29231
	Control	5.59686
	Control	4.808
	Control	4.83015
	Control	5.93293
	Control	5.02187
	Control	5.05318
	Control	5.79388
	Control	4.87854
	Control	5.17746
	Control	5.98609
	Control	4.78737
	Control	5.97503
	Control	5.44566
	Control	5.35583
	Control	5.22147
	Control	5.48737
	Control	5.48871
	Control	5.66596
	Control	5.34643
	Control	5.16237
	Control	4.80008
	Control	5.82828
	Control	5.39129
	Control	5.56152
	Control	5.44192
	Control	5.49954
	Control	5.16072
	Control	5.17239
	Control	5.54742
	Control	5.23307
	Control	5.65829
	Control	5.73613
	Control	5.77057
	Control	5.44792
	Control	5.30517
	Control	5.45668
	Control	5.46367
	Control	5.55478
	Control	5.48549
	Control	5.30005
	Control	5.58187
	Control	4.92668
	Control	5.52381
	Control	5.38703
	Control	5.74678
	Control	5.32246
	Control	5.66109
	Control	4.71633
	Control	5.02192
	Control	5.03231
	Control	5.5156
	Control	5.25723
	Control	5.66674
	Control	5.61385
	Control	5.65805
	Control	5.87923
	Control	5.85424
	Control	5.85698
	Control	6.15023
	Control	5.23822
	Control	5.06239
	Control	5.02644
	Control	5.93315
	Control	4.72258
	Control	5.17011
	Control	5.66099
	Control	5.06742
	Control	5.77601
	Control	5.1679
	Control	5.37041
	Control	5.48673
	Control	5.55342
	Control	5.17027
	Control	5.8401
	Control	5.69663
	Control	5.77928
	Control	5.56583
	Control	5.4952
	Control	5.66535
	Control	5.14614
	Control	4.5487
	Control	4.72399
	Control	4.71485
	Control	4.92866
	Control	5.30943
	Control	5.26238
	Control	6.06118
	Control	6.21722
	Control	5.76644
	Control	4.99468
	Control	5.66368
	Control	5.62537
	Control	5.49557
	Control	5.11374
	Control	5.00867
	Control	5.10048
	Control	5.95105
	Control	5.80889
	Control	5.23531
	Control	5.69025
	Control	5.10749
	Control	4.66966
	Control	5.77392
	Control	5.76633
	Control	5.50296
	Control	5.3192
	Control	4.91612
	Control	5.99555
	Control	6.09322
	Control	5.09001
	Control	5.18773
	Control	5.32934
	Control	5.71939
	Control	5.2465
	Control	5.50292
	Control	5.49952
	Control	5.49462
	Control	5.56019
	Control	5.64834
	Control	5.6449
	Control	5.58559
	Control	5.19247
	Control	5.32948
	Control	5.25567
	Control	5.77648
	Control	5.40909
	Control	5.02401
	Control	5.62618
	Control	5.55931
	Control	5.04856
	Control	5.52488
	Control	4.86033
	Control	5.55642
	Control	5.4177
	Control	5.55743
	Control	5.4201
	Control	5.69828
	Control	5.22295
	Control	5.61976
	Control	5.45228
	Control	5.77976
	Control	5.44825
	Control	5.33932
	Control	5.65884
	Control	5.71863
	Control	5.94801
	Control	5.58066
	Control	5.58399
	Control	5.39509
	Control	5.53415
	Control	5.41919
	Control	5.5269
	Control	5.50755
	Control	4.95963
	Control	5.23077
	Control	5.39107
	Control	5.5379
	Control	5.85112
	Control	4.66879
	Control	5.64785
	Control	4.84667
	Control	5.30095
	Control	5.2687
	Control	4.8895
	Control	5.33182
	Control	5.38283
	Control	4.8465
	Control	4.78601
	Control	5.6823
	Control	4.9251
	Control	5.3909
	Control	5.59989
	Control	5.67992
	Control	5.28704
	Control	5.84335
	Control	5.96577
	Control	5.49642
	Control	5.47671
	Control	4.73962
	Control	6.50875
	Control	6.87218
	Control	4.32409
	Control	4.79569
	Control	4.75276
	Control	4.8479
	Control	6.11141
	Control	4.89458
	Control	4.90589
	Control	5.91807
	Control	4.91089
	Control	5.28563
	Control	4.74672
	Control	4.47316
	Control	5.18359
	Control	5.28447
	Control	5.08778
	Control	5.00627
	Control	5.21863
	Control	5.73309
	Control	6.01645
	Control	5.80374
	Control	5.70092
	Control	5.21771
	Control	5.53395
	Control	5.11201
	Control	6.09247
	Control	5.48098
	Control	5.60642
	Control	6.24404
	Control	6.13035
	Control	5.96037
	Control	5.3798
	Control	5.31399
	Control	5.38562
	Control	5.51259
	Control	5.33503
	Control	5.24671
	Control	5.18654
	Control	5.45939
	Control	4.87845
	Control	5.00361
	Control	5.60416
	Control	4.96515
	Control	5.82912
	Control	5.31046
	Control	5.79449
	Control	4.93482
	Control	4.92975
	Control	5.98015
	Control	5.72041
	Control	5.52675
	Control	5.54816
	Control	4.98186
	Control	5.60951
	Control	5.2381
	Control	5.20137
	Control	5.46533
	Control	5.11456
	Control	5.35633
	Control	5.23772
	Control	5.60036
	Control	5.74942
	Control	5.43246
	Control	5.57127
	Control	5.16936
	Control	5.19419
	Control	6.00957
	Control	5.0775
	Control	5.62081
	Control	5.3352
	Control	5.18545
	Control	5.27887
	Control	4.99424
	Control	4.77856
	Control	5.74583
	Control	5.75883
	Control	5.37257
	Control	5.52854
	Control	5.09636
	Control	5.09665
	Control	5.69672
	Control	5.66423
	Control	5.58617
	Control	5.1071
	Control	4.72443
	Control	6.23704
	Control	4.83613
	Control	5.19358
	Control	5.61984
	Control	5.66784
	Control	5.57063
	Control	5.53098
	Control	5.65365
	Control	5.38411
	Control	5.2128
	Control	5.05414
	Control	4.87756
	Control	4.9425
	Control	5.60261
	Control	4.91908
	Control	5.36283
	Control	5.41996
	Control	5.51938
	Control	5.37293
	Control	5.34144
	Control	5.28529
	Control	5.23973
	Control	5.11971
	Control	5.64957
	Control	5.28183
	Control	5.44763
	Control	5.47264
	Control	5.72209
	Control	5.79686
	Control	5.70426
	Control	4.74378
	Control	5.15297
	Control	5.22928
	Control	5.10852
	Control	5.39978
	Control	5.8795
	Control	5.49838
	Control	5.36675
	Control	5.66437
	Control	5.63285
	Control	5.73921
	Control	4.71979
	Control	5.66204
	Control	5.27484
	Control	5.36298
	Control	5.24683
	Control	5.06546
	Control	5.01603
	Control	5.00194
	Control	4.39846
	Control	4.73215
	Control	5.30692
	Control	4.45712
	Control	6.04153
	Control	5.31267
	Control	4.87203
	Control	5.05631
	Control	6.01927
	Control	5.2317
	Control	5.73896
	Control	5.68595
	Control	5.12224
	Control	5.77472
	Control	5.03848
	Control	5.36897
	Control	5.52657
	Control	5.46144
	Control	5.29744
	Control	5.32828
	Control	5.14065
	Control	5.24151
	Control	5.47854
	Control	5.0653
	Control	4.85276
	Control	4.9731
	Control	5.00552
	Control	5.18058
	Control	5.4385
	Control	5.03956
	Control	4.89072
	Control	5.48654
	Control	5.60682
	Control	5.04557
	Control	6.21785
	Control	5.9165
	Control	4.79376
	Control	5.87138
	Control	5.23122
	Control	5.19333
	Control	5.75438
	Control	5.59614
	Control	5.20119
	Control	5.3616
	Control	5.3616
	Control	5.85309
	Control	5.4522
	Control	5.90544
	Control	5.64871
	Control	5.54107
	Control	5.306
	Control	5.68187
	Control	5.51435
	Control	5.37552
	Control	5.82249
	Control	5.57664
	Control	5.0873
	Control	5.84582
	Control	5.43662
	Control	5.35211
	Control	5.32521
	Control	5.34729
	Control	5.34729
	Control	4.63628
	Control	5.85354
	Control	5.53987
	Control	5.32141
	Control	5.47156
	Control	5.47664
	Control	5.41348
	Control	4.79819
	Control	5.66325
	Control	5.7766
	Control	5.134
	Control	5.37434
	Control	5.64354
	Control	5.94839
	Control	6.03466
	Control	5.29657
	Control	5.65837
	Control	5.11743
	Control	5.38818
	Control	5.05166
	Control	5.55369
	Control	5.575
	Control	5.40646
	Control	4.98202
	Control	5.34151
	Control	6.08821
	Control	5.08806
	Control	5.33698
	Control	5.58642
	Control	5.23923
	Control	5.67544
	Control	5.50061
	Control	5.39282
	Control	5.18086
	Control	5.1729
	Control	5.22563
	Control	5.4682
	Control	5.17865
	Control	5.57659
	Control	5.74249
	Control	5.32293
	Control	5.13546
	Control	5.46367
	Control	5.45038
	Control	4.53116
	Control	4.74163
	Control	6.12923
	Control	6.02602
	Control	5.48763
	Control	5.35532
	Control	5.50443
	Control	5.50443
	Control	5.34622
	Control	5.09824
	Control	4.83532
	Control	5.46138
	Control	5.50971
	Control	5.70189
	Control	5.65249
	Control	5.54932
	Control	5.6289
	Control	5.64247
	Control	5.72539
	Control	5.26427
	Control	5.78497
	Control	5.31073
	Control	4.88496
	Control	6.08174
	Control	5.93528
	Control	5.11238
	Control	4.99428
	Control	6.21533
	Control	5.62157
	Control	5.25089
	Control	5.14754
	Control	5.59545
	Control	5.47904
	Control	5.6739
	Control	5.72938
	Control	5.27699
	Control	5.4264
	Control	5.26366
	Control	5.60575
	Control	5.81631
	Control	5.22957
	Control	5.91362
	Control	5.14387
	Control	4.99126
	Control	5.28622
	Control	5.42027
	Control	5.62035
	Control	5.48872
	Control	5.57865
	Control	5.35285
	Control	5.53893
	Control	5.68545
	Control	5.44249
	Control	5.69359
	Control	5.35303
	Control	5.40296
	Control	5.39265
	Control	5.27469
	Control	5.06596
	Control	5.30827
	Control	5.14175
	Control	5.31636
	Control	5.75511
	Control	4.93511
	Control	4.80112
	Control	5.5412
	Control	5.51061
	Control	5.02077
	Control	5.45205
	Control	5.3031
	Control	5.01225
	Control	5.41027
	Control	5.78282
	Control	5.78922
	Control	5.78652
	Control	5.04447
	Control	5.52523
	Control	5.24253
	Control	5.24497
	Control	5.69256
	Control	5.22426
	Control	5.13848
	Control	5.53237
	Control	5.90407
	Control	5.62979
	Control	5.48726
	Control	5.6794
	Control	5.32374
	Control	5.68046
	Control	5.27259
	Control	5.21062
	Control	5.13567
	Control	5.30021
	Control	6.00145
	Control	6.028
	Control	5.45095
	Control	5.88072
	Control	5.24779
	Control	5.50874
	Control	4.88991
	Control	5.46168
	Control	5.13488
	Control	5.92655
	Control	5.7651
	Control	5.67856
	Control	5.85763
	Control	5.53102
	Control	5.23448
	Control	5.41962
	Control	5.41359
	Control	5.68796
	Control	5.76217
	Control	5.69201
	Control	5.0911
	Control	5.48214
	Control	5.80477
	Control	4.92412
	Control	4.75474
	Control	5.37242
	Control	5.37451
	Control	5.8332
	Control	5.87619
	Control	5.31997
	Control	5.49969
	Control	5.7068
	Control	5.27767
	Control	5.88864
	Control	5.84416
	Control	5.59456
	Control	5.4899
	Control	5.88149
	Control	5.0989
	Control	5.13429
	Control	5.25577
	Control	5.04895
	Control	5.92268
	Control	5.81421
	Control	5.36347
	Control	5.44278
	Control	5.33088
	Control	5.19129
	Control	5.61539
	Control	5.43607
	Control	5.39062
	Control	5.32628
	Control	5.12569
	Control	5.42055
	Control	5.08888
	Control	5.24887
	Control	5.38755
	Control	5.6745
	Control	5.31527
	Control	5.51913
	Control	5.35993
	Control	5.31374
	Control	5.25994
	Control	5.5076
	Control	5.25687
	Control	5.67387
	Control	5.84789
	Control	5.54804
	Control	5.63722
	Control	5.63722
	Control	5.28849
	Control	5.20809
	Control	5.32475
	Control	5.43782
	Control	5.31105
	Control	5.2272
	Control	5.38866
	Control	5.4102
	Control	5.40731
	Control	6.04369
	Control	5.45357
	Control	5.86226
	Control	5.84168
	Control	5.02563
	Control	5.07904
	Control	4.77903
	Control	5.92175
	Control	5.7547
	Control	5.13406
	Control	5.28615
	Control	5.67258
	Control	5.19848
	Control	6.08099
	Control	5.34871
	Control	5.67945
	Control	5.08023
	Control	5.43206
	Control	5.47287
	Control	5.49631
	Control	5.91511
	Control	5.68899
	Control	5.1695
	Control	5.53426
	Control	5.80482
	Control	5.53104
	Control	5.49376
	Control	5.59141
	Control	5.14692
	Control	5.63866
	Control	5.39814
	Control	5.45078
	Control	5.38933
	Control	5.06176
	Control	5.18584
	Control	5.74432
	Control	6.05369
	Control	4.91345
	Control	5.22015
	Control	5.71082
	Control	5.72204
	Control	5.10014
	Control	5.56099
	Control	5.61986
	Control	5.67002
	Control	5.67623
	Control	5.39006
	Control	5.3833
	Control	5.16535
	Control	5.13884
	Control	5.26335
	Control	5.28453
	Control	5.23757
	Control	5.11282
	Control	5.06834
	Control	5.73692
	Control	5.6522
	Control	5.58271
	Control	5.59932
	Control	5.28483
	Control	5.63288
	Control	5.54045
	Control	6.17884
	Control	6.03612
	Control	5.07619
	Control	5.45246
	Control	5.65038
	Control	5.18913
	Control	5.83254
	Control	4.54858
	Control	4.49019
	Control	5.99983
	Control	5.04803
	Control	5.07133
	Control	5.04995
	Control	5.10412
	Control	5.15357
	Control	5.34157
	Control	5.22803
	Control	5.41548
	Control	4.96476
	Control	5.39727
	Control	5.53426
	Control	5.57617
	Control	5.54639
	Control	5.63582
	Control	5.13748
	Control	5.17684
	Control	5.65528
	Control	5.34864
	Control	5.60512
	Control	5.78573
	Control	5.54147
	Control	5.15254
	Control	5.34136
	Control	4.8934
	Control	5.24522
	Control	5.43816
	Control	5.96103
	Control	5.14146
	Control	4.95552
	Control	4.95552
	Control	5.53591
	Control	5.43459
	Control	6.11743
	Control	5.05514
	Control	5.48777
	Control	5.26067
	Control	5.19284
	Control	5.14993
	Control	5.72924
	Control	4.88087
	Control	5.13434
	Control	5.58311
	Control	5.94421
	Control	5.15342
	Control	5.74956
	Control	5.75995
	Control	5.75995
	Control	5.61779
	Control	5.18549
	Control	5.2568
	Control	5.32116
	Control	4.97441
	Control	5.57462
	Control	5.69264
	Control	5.393
	Control	5.33328
	Control	5.77535
	Control	5.38246
	Control	5.65586
	Control	5.16045
	Control	5.16021
	Control	4.74432
	Control	5.06693
	Control	5.49764
	Control	5.21203
	Control	5.65449
	Control	5.1712
	Control	5.55217
	Control	5.45527
	Control	5.23101
	Control	5.69759
	Control	5.88966
	Control	5.19881
	Control	5.50698
	Control	5.38532
	Control	4.87168
	Control	5.73639
	Control	5.46627
	Control	4.98114
	Control	4.78262
	Control	5.50562
	Control	5.66516
	Control	6.25809
	Control	5.97193
	Control	5.56929
	Control	5.67817
	Control	5.72069
	Control	5.3353
	Control	5.77501
	Control	4.6244
	Control	5.14592
	Control	4.84383
	Control	5.89751
	Control	5.39693
	Control	5.15288
	Control	4.76627
	Control	4.79818
	Control	5.74333
	Control	5.43311
	Control	6.23533
	Control	5.10199
	Control	5.25639
	Control	5.38505
	Control	5.16461
	Control	5.68776
	Control	5.293
	Control	5.36048
	Control	4.99813
	Control	5.57947
	Control	5.30718
	Control	5.87499
	Control	4.70159
	Control	5.34457
	Control	5.16695
	Control	5.16849
	Control	5.58223
	Control	5.41399
	Control	5.589
	Control	5.56405
	Control	5.94735
	Control	5.09548
	Control	5.8107
	Control	5.02659
	Control	5.54998
	Control	4.48906
	Control	5.61069
	Control	5.50939
	Control	4.98808
	Control	5.85987
	Control	4.86152
	Control	5.31931
	Control	5.93824
[truncated: 18,001 more rows]

## Sheet: Figure 3
Differences in velocity between zones	line_f	.epred
All values	Control	2.9433
	Control	2.818
	Control	2.91168
	Control	2.93951
	Control	3.38895
	Control	2.52624
	Control	3.08046
	Control	3.13209
	Control	2.79875
	Control	3.21515
	Control	2.84864
	Control	3.32243
	Control	2.07312
	Control	3.31056
	Control	3.11544
	Control	3.5614
	Control	2.95575
	Control	3.90174
	Control	3.1914
	Control	3.20261
	Control	3.12375
	Control	2.39041
	Control	2.73385
	Control	2.24548
	Control	2.49313
	Control	3.71196
	Control	3.29141
	Control	3.26763
	Control	3.62144
	Control	2.88428
	Control	2.92124
	Control	3.05761
	Control	2.81074
	Control	3.01726
	Control	3.01173
	Control	3.33082
	Control	3.37705
	Control	3.09379
	Control	3.02382
	Control	2.62655
	Control	3.37061
	Control	3.04543
	Control	2.56722
	Control	2.33449
	Control	2.17265
	Control	3.27991
	Control	3.00031
	Control	3.73094
	Control	3.22561
	Control	3.64943
	Control	2.79494
	Control	2.02404
	Control	3.3963
	Control	2.6887
	Control	3.32697
	Control	3.7308
	Control	4.09916
	Control	3.91798
	Control	3.44253
	Control	2.84059
	Control	3.42304
	Control	3.70864
	Control	3.72876
	Control	3.55676
	Control	3.30984
	Control	3.10498
	Control	3.73953
	Control	2.36666
	Control	3.77875
	Control	4.72937
	Control	4.42447
	Control	3.74731
	Control	3.00481
	Control	2.79418
	Control	2.82789
	Control	2.74507
	Control	4.43633
	Control	3.04249
	Control	3.0357
	Control	3.17118
	Control	2.68846
	Control	3.38391
	Control	4.13278
	Control	4.09267
	Control	3.11074
	Control	3.66978
	Control	2.98516
	Control	2.76469
	Control	3.09326
	Control	3.19249
	Control	3.48446
	Control	3.59992
	Control	3.44511
	Control	3.3743
	Control	3.7095
	Control	4.04876
	Control	2.15993
	Control	2.26976
	Control	2.91146
	Control	3.16431
	Control	3.05181
	Control	2.6084
	Control	3.84865
	Control	3.79252
	Control	3.5764
	Control	3.57148
	Control	3.92022
	Control	4.13421
	Control	3.01208
	Control	2.77492
	Control	3.34356
	Control	3.00811
	Control	2.76371
	Control	2.70204
	Control	3.02691
	Control	2.68937
	Control	3.13417
	Control	4.08216
	Control	3.57488
	Control	3.0706
	Control	3.63537
	Control	3.55652
	Control	3.86824
	Control	4.01529
	Control	3.5257
	Control	4.11759
	Control	3.15371
	Control	2.89929
	Control	3.76871
	Control	3.01837
	Control	2.7662
	Control	2.7708
	Control	2.41361
	Control	3.54017
	Control	3.66042
	Control	3.40583
	Control	3.31014
	Control	2.98532
	Control	3.06805
	Control	3.3603
	Control	3.43662
	Control	3.49634
	Control	3.67036
	Control	2.8618
	Control	3.19629
	Control	3.21616
	Control	2.71781
	Control	3.17139
	Control	3.93497
	Control	3.19239
	Control	3.1482
	Control	3.4351
	Control	3.07813
	Control	2.72451
	Control	3.77847
	Control	3.96784
	Control	3.40101
	Control	3.85287
	Control	3.53551
	Control	2.99162
	Control	3.9621
	Control	3.89018
	Control	3.85868
	Control	3.52651
	Control	3.39748
	Control	3.11881
	Control	3.36637
	Control	2.72379
	Control	3.06647
	Control	3.18609
	Control	2.9204
	Control	2.50089
	Control	2.28221
	Control	2.76586
	Control	2.09385
	Control	4.82267
	Control	2.09943
	Control	2.87952
	Control	3.13931
	Control	2.99778
	Control	3.25914
	Control	3.76022
	Control	3.24433
	Control	3.17351
	Control	2.95913
	Control	3.57963
	Control	3.66714
	Control	2.5541
	Control	3.0066
	Control	3.68879
	Control	2.21964
	Control	3.41618
	Control	2.77122
	Control	4.13912
	Control	3.691
	Control	3.36595
	Control	3.18172
	Control	2.75917
	Control	3.34713
	Control	3.65665
	Control	3.01771
	Control	2.56856
	Control	2.48589
	Control	1.87859
	Control	1.71381
	Control	1.73292
	Control	2.4693
	Control	4.02875
	Control	3.75888
	Control	3.98597
	Control	2.83454
	Control	3.83477
	Control	3.64898
	Control	3.61387
	Control	3.91017
	Control	3.87229
	Control	3.04332
	Control	4.0657
	Control	4.40316
	Control	3.077
	Control	3.43709
	Control	3.58759
	Control	4.08882
	Control	3.53142
	Control	2.88599
	Control	2.68259
	Control	3.86599
	Control	3.47485
	Control	3.17558
	Control	3.38593
	Control	3.74229
	Control	3.09599
	Control	3.27096
	Control	3.11912
	Control	3.12791
	Control	3.1024
	Control	2.86012
	Control	3.6493
	Control	3.8724
	Control	3.26644
	Control	3.08578
	Control	3.37544
	Control	3.36275
	Control	2.93787
	Control	3.34839
	Control	2.64684
	Control	2.70948
	Control	3.15682
	Control	3.10502
	Control	3.12081
	Control	3.40737
	Control	3.09687
	Control	3.3304
	Control	3.41249
	Control	3.73483
	Control	2.8553
	Control	2.6975
	Control	4.22386
	Control	4.4364
	Control	2.58592
	Control	3.27576
	Control	3.03771
	Control	2.87708
	Control	3.56557
	Control	3.41969
	Control	3.50289
	Control	3.4724
	Control	3.19099
	Control	3.77632
	Control	3.91117
	Control	4.61402
	Control	3.9059
	Control	3.33509
	Control	3.43662
	Control	2.89152
	Control	3.01841
	Control	3.08227
	Control	3.18346
	Control	3.32869
	Control	3.02218
	Control	3.12867
	Control	3.79443
	Control	4.0741
	Control	3.86004
	Control	3.51321
	Control	3.98218
	Control	3.38158
	Control	3.78599
	Control	4.01264
	Control	3.32584
	Control	3.74247
	Control	2.71825
	Control	4.00913
	Control	3.65755
	Control	3.65332
	Control	3.41152
	Control	2.86
	Control	3.43583
	Control	4.24492
	Control	4.76421
	Control	4.21367
	Control	4.38069
	Control	3.88291
	Control	4.60253
	Control	2.92695
	Control	3.94891
	Control	3.02712
	Control	2.74276
	Control	2.80145
	Control	3.26537
	Control	2.9882
	Control	3.18075
	Control	3.18586
	Control	3.18636
	Control	3.02237
	Control	3.94428
	Control	3.272
	Control	3.1222
	Control	3.19913
	Control	3.24889
	Control	2.75435
	Control	3.27722
	Control	2.95598
	Control	2.64133
	Control	2.73201
	Control	2.71716
	Control	3.46891
	Control	3.15007
	Control	3.33424
	Control	3.33212
	Control	3.59667
	Control	3.20944
	Control	3.63083
	Control	2.94231
	Control	3.37646
	Control	2.92483
	Control	2.80946
	Control	3.87309
	Control	1.99765
	Control	3.41562
	Control	4.22431
	Control	2.87575
	Control	2.68067
	Control	2.93904
	Control	4.28313
	Control	2.72677
	Control	3.4189
	Control	3.37497
	Control	2.17162
	Control	2.50456
	Control	2.4239
	Control	2.16802
	Control	2.06249
	Control	2.62692
	Control	3.10282
	Control	3.19534
	Control	3.87441
	Control	2.2906
	Control	3.07733
	Control	2.8029
	Control	2.67842
	Control	3.63494
	Control	4.01589
	Control	3.86979
	Control	3.3142
	Control	3.59476
	Control	3.15521
	Control	2.75768
	Control	2.68705
	Control	3.20736
	Control	2.36863
	Control	3.18613
	Control	3.32889
	Control	3.61273
	Control	3.36443
	Control	3.93492
	Control	3.27987
	Control	2.65284
	Control	2.84883
	Control	2.91439
	Control	2.47941
	Control	2.29821
	Control	2.59763
	Control	2.4495
	Control	3.18699
	Control	3.39463
	Control	2.90928
	Control	3.09863
	Control	3.65551
	Control	3.19727
	Control	3.33265
	Control	3.96704
	Control	3.63892
	Control	3.04563
	Control	2.39442
	Control	3.94809
	Control	3.60726
	Control	3.57008
	Control	3.5837
	Control	3.06776
	Control	2.95437
	Control	3.23479
	Control	3.33404
	Control	3.88224
	Control	2.83247
	Control	3.32956
	Control	2.59286
	Control	3.37418
	Control	3.25363
	Control	3.46959
	Control	3.08946
	Control	2.97882
	Control	3.65696
	Control	3.47764
	Control	2.86404
	Control	2.42546
	Control	2.50277
	Control	2.49352
	Control	3.44552
	Control	3.56614
	Control	2.93411
	Control	3.42532
	Control	3.33794
	Control	3.1389
	Control	4.37809
	Control	2.93297
	Control	2.91339
	Control	2.87661
	Control	2.8474
	Control	2.35306
	Control	2.13327
	Control	4.03801
	Control	3.06331
	Control	3.77653
	Control	2.86228
	Control	2.66871
	Control	2.68261
	Control	2.87487
	Control	3.32944
	Control	3.0876
	Control	2.85971
	Control	3.10261
	Control	3.50103
	Control	3.33759
	Control	3.48226
	Control	4.11749
	Control	3.70189
	Control	3.16182
	Control	4.36011
	Control	4.22978
	Control	3.93791
	Control	4.04489
	Control	3.06092
	Control	2.89063
	Control	3.2095
	Control	1.94844
	Control	4.13883
	Control	3.55683
	Control	3.80149
	Control	3.60956
	Control	3.63274
	Control	2.98338
	Control	3.3157
	Control	4.05857
	Control	3.45564
	Control	3.42414
	Control	3.41925
	Control	3.15625
	Control	2.93418
	Control	2.74643
	Control	3.74416
	Control	3.96458
	Control	2.71262
	Control	2.61056
	Control	3.68907
	Control	3.45833
	Control	3.38912
	Control	3.15961
	Control	3.53707
	Control	2.57442
	Control	2.73203
	Control	3.38248
	Control	3.20128
	Control	4.07867
	Control	4.31925
	Control	3.46993
	Control	2.99905
	Control	3.2855
	Control	2.93503
	Control	3.67253
	Control	3.73087
	Control	3.03756
	Control	3.1081
	Control	2.41826
	Control	4.26129
	Control	3.0735
	Control	3.13263
	Control	3.32825
	Control	3.05097
	Control	2.18225
	Control	2.90775
	Control	2.16705
	Control	3.02183
	Control	3.16166
	Control	3.32139
	Control	3.13709
	Control	3.24851
	Control	4.15247
	Control	4.30451
	Control	3.93202
	Control	3.30318
	Control	2.49345
	Control	2.73528
	Control	3.2785
	Control	4.1171
	Control	3.44005
	Control	3.87025
	Control	3.32678
	Control	3.50721
	Control	3.56132
	Control	2.83924
	Control	3.52818
	Control	4.08407
	Control	3.98964
	Control	4.39408
	Control	3.15487
	Control	2.50944
	Control	2.33967
	Control	4.15309
	Control	2.38306
	Control	3.37833
	Control	2.97633
	Control	2.95597
	Control	2.0924
	Control	3.77694
	Control	3.6824
	Control	4.21568
	Control	4.34636
	Control	4.53584
	Control	3.64202
	Control	3.33675
	Control	3.49168
	Control	3.64727
	Control	3.86487
	Control	3.69585
	Control	2.81723
	Control	2.47821
	Control	2.65537
	Control	2.47849
	Control	2.00747
	Control	2.34164
	Control	3.43815
	Control	3.67935
	Control	3.57269
	Control	3.18274
	Control	3.65991
	Control	3.5071
	Control	3.21898
	Control	3.59262
	Control	2.75821
	Control	2.8573
	Control	2.62668
	Control	3.47575
	Control	3.34364
	Control	3.7475
	Control	3.30236
	Control	3.73581
	Control	3.27438
	Control	3.15888
	Control	3.15713
	Control	3.53913
	Control	2.9071
	Control	3.49078
	Control	4.35215
	Control	2.71577
	Control	2.73668
	Control	3.13189
	Control	2.61976
	Control	3.90034
	Control	4.05417
	Control	3.58045
	Control	3.28219
	Control	3.49177
	Control	3.72955
	Control	3.34973
	Control	3.26399
	Control	3.81639
	Control	3.19598
	Control	4.23772
	Control	3.23004
	Control	3.29315
	Control	4.07205
	Control	2.2374
	Control	2.83298
	Control	3.29235
	Control	3.98533
	Control	2.47055
	Control	2.23627
	Control	2.29964
	Control	2.40817
	Control	2.30534
	Control	2.884
	Control	2.45144
	Control	3.70177
	Control	2.32937
	Control	4.08706
	Control	4.1261
	Control	3.72106
	Control	3.41093
	Control	2.84747
	Control	3.12183
	Control	2.40056
	Control	3.16775
	Control	2.69147
	Control	3.78911
	Control	3.01164
	Control	3.86315
	Control	3.24203
	Control	3.37674
	Control	3.59829
	Control	3.98078
	Control	3.30196
	Control	4.01641
	Control	3.59456
	Control	4.41404
	Control	2.89789
	Control	3.54714
	Control	3.62603
	Control	4.21076
	Control	2.78612
	Control	3.35557
	Control	4.4416
	Control	3.68638
	Control	3.57345
	Control	2.90074
	Control	2.32415
	Control	3.22545
	Control	3.26318
	Control	3.14884
	Control	3.06679
	Control	2.77489
	Control	2.61621
	Control	2.15445
	Control	3.02548
	Control	3.26922
	Control	2.72017
	Control	3.70956
	Control	3.51378
	Control	4.50117
	Control	4.76099
	Control	5.17941
	Control	5.14559
	Control	4.8224
	Control	3.18642
	Control	2.53522
	Control	3.49664
	Control	4.32744
	Control	3.09846
	Control	3.33142
	Control	3.07043
	Control	2.69001
	Control	3.24956
	Control	2.70073
	Control	3.39201
	Control	3.30184
	Control	3.71664
	Control	3.69189
	Control	3.43456
	Control	3.23428
	Control	2.9726
	Control	3.1746
	Control	3.33535
	Control	3.34047
	Control	4.31287
	Control	4.60069
	Control	4.18089
	Control	4.36355
	Control	2.57278
	Control	4.06597
	Control	3.44282
	Control	3.29999
	Control	3.63764
	Control	4.27124
	Control	3.35432
	Control	2.99969
	Control	3.28186
	Control	3.78251
	Control	3.28593
	Control	3.28633
	Control	3.03628
	Control	2.81546
	Control	3.91417
	Control	3.29461
	Control	3.29394
	Control	3.57569
	Control	3.19027
	Control	3.56812
	Control	2.27443
	Control	4.2403
	Control	3.79845
	Control	4.37401
	Control	2.32411
	Control	3.12527
	Control	2.25258
	Control	4.70522
	Control	4.43994
	Control	4.70993
	Control	3.13937
	Control	3.47498
	Control	3.51766
	Control	3.51429
	Control	3.19454
	Control	3.32114
	Control	3.32367
	Control	3.82139
	Control	3.58583
	Control	3.2751
	Control	3.59991
	Control	3.51881
	Control	3.27276
	Control	4.00758
	Control	3.87565
	Control	4.76158
	Control	2.82555
	Control	3.68794
	Control	3.47042
	Control	3.11225
	Control	2.90787
	Control	2.91145
	Control	3.44628
	Control	3.75932
	Control	3.12104
	Control	3.0447
	Control	2.90756
	Control	3.25562
	Control	3.31955
	Control	3.84201
	Control	3.95849
	Control	3.49404
	Control	3.77911
	Control	3.96776
	Control	3.20355
	Control	3.55122
	Control	3.47724
	Control	3.10823
	Control	2.72219
	Control	2.75309
	Control	3.70332
	Control	3.07525
	Control	3.90838
	Control	3.898
	Control	2.9891
	Control	3.40529
	Control	2.98244
	Control	4.10525
	Control	2.78067
	Control	3.06495
	Control	2.48504
	Control	2.63175
	Control	2.51024
	Control	2.40651
	Control	3.26914
	Control	3.26914
	Control	3.01073
	Control	2.99919
	Control	3.12115
	Control	2.75594
	Control	2.98673
	Control	3.13548
	Control	2.6823
	Control	2.80281
	Control	2.5036
	Control	3.26312
	Control	2.87502
	Control	2.73373
	Control	3.36883
	Control	3.23664
	Control	3.48397
	Control	3.21715
	Control	3.37091
	Control	3.51153
	Control	3.22324
	Control	3.53689
	Control	3.07473
	Control	3.51999
	Control	3.47234
	Control	2.89384
	Control	2.93178
	Control	3.05797
	Control	3.53036
	Control	3.45374
	Control	3.70227
	Control	3.67565
	Control	3.0634
	Control	3.01059
	Control	2.81662
	Control	2.57184
	Control	3.16175
	Control	3.18312
	Control	3.10347
	Control	3.88089
	Control	2.99636
	Control	4.37139
	Control	3.89685
	Control	3.20813
	Control	3.08943
	Control	3.82861
	Control	2.68098
	Control	2.80651
	Control	3.32976
	Control	3.65668
	Control	3.12912
	Control	3.15152
	Control	3.05194
	Control	2.6683
	Control	2.64352
	Control	2.5385
	Control	3.78683
	Control	3.20133
	Control	3.08047
	Control	2.63112
	Control	3.39455
	Control	3.41088
	Control	2.90798
	Control	2.92535
	Control	3.1256
	Control	3.34296
	Control	3.23007
	Control	3.41617
	Control	3.47914
	Control	3.53898
	Control	3.36118
	Control	4.1445
	Control	3.76652
	Control	2.56566
	Control	3.5344
	Control	2.61231
	Control	3.74629
	Control	3.64653
	Control	3.46412
	Control	3.29862
	Control	2.74526
	Control	2.76771
	Control	3.67977
	Control	2.90073
	Control	3.17717
	Control	3.6405
	Control	2.75338
	Control	3.84875
	Control	3.88811
	Control	3.27646
	Control	3.44897
	Control	3.13175
	Control	3.22579
	Control	3.0967
	Control	3.08935
	Control	3.51461
	Control	3.22859
	Control	3.19244
	Control	3.39997
	Control	2.83014
	Control	3.62233
	Control	3.22544
	Control	3.64662
	Control	4.004
	Control	3.58435
	Control	2.92245
	Control	3.66286
	Control	2.30094
	Control	3.07234
	Control	3.35288
	Control	3.42556
	Control	2.59961
	Control	2.96779
	Control	3.2604
	Control	3.16232
	Control	3.91113
	Control	3.00383
	Control	3.19399
	Control	3.10178
	Control	3.41721
	Control	3.48815
	Control	3.79575
	Control	3.11688
	Control	3.36071
	Control	3.01895
	Control	3.87351
	Control	3.19334
	Control	3.34384
	Control	2.99839
	Control	3.09013
	Control	2.28896
	Control	2.49244
	Control	2.84074
	Control	2.90506
	Control	4.62535
	Control	3.8155
	Control	4.40364
	Control	3.57411
	Control	2.92209
	Control	2.99557
	Control	3.51881
	Control	4.3161
	Control	3.47828
	Control	4.02682
	Control	2.7738
	Control	2.75703
	Control	2.72033
	Control	3.36073
	Control	4.02534
	Control	2.83743
	Control	4.19432
	Control	2.33376
	Control	2.93525
	Control	2.49096
	Control	3.43286
	Control	3.99936
	Control	4.38521
	Control	4.01067
	Control	3.41314
	Control	2.91859
	Control	2.45837
	Control	2.74422
	Control	2.40028
	Control	2.41858
	Control	3.07368
	Control	2.4054
	Control	3.11722
	Control	2.95102
	Control	3.50677
	Control	2.74296
	Control	3.97405
	Control	3.6628
	Control	3.10604
	Control	3.49119
	Control	2.58365
	Control	2.43861
	Control	3.64964
	Control	2.97718
	Control	3.75732
	Control	3.61573
	Control	3.55191
	Control	3.1254
	Control	3.26634
	Control	3.09958
	Control	3.01042
	Control	2.69571
	Control	3.06358
	Control	3.50698
	Control	2.84571
	Control	3.2723
	Control	3.36066
	Control	3.14905
	Control	2.97646
	Control	3.37767
	Control	3.42876
	Control	3.42667
	Control	3.24688
	Control	3.11858
	Control	3.08529
	Control	3.69883
	Control	3.10007
	Control	3.04008
	Control	3.00158
	Control	3.22948
	Control	3.43689
	Control	3.11633
	Control	2.97794
	Control	2.97794
	Control	3.47852
	Control	2.79296
	Control	2.94726
	Control	3.07916
	Control	2.89459
	Control	4.19292
	Control	3.82656
	Control	3.87886
	Control	3.31073
	Control	3.34262
	Control	3.01991
	Control	3.19528
	Control	2.8954
	Control	3.5679
	Control	3.54994
	Control	3.7009
	Control	3.37282
	Control	3.20943
	Control	3.16703
	Control	3.94033
	Control	3.6824
	Control	4.81901
	Control	4.54398
	Control	2.69888
	Control	3.49987
	Control	2.92293
	Control	3.19688
	Control	3.31111
	Control	3.01236
	Control	3.37711
	Control	4.05669
	Control	2.99875
	Control	3.04683
	Control	2.94453
	Control	3.51304
	Control	2.64621
	Control	3.1056
	Control	3.15645
	Control	3.44696
	Control	3.24529
	Control	3.50119
	Control	2.4024
	Control	2.91041
	Control	3.26704
	Control	2.86113
	Control	2.90383
	Control	2.9787
	Control	3.12879
	Control	4.09347
	Control	4.16001
	Control	3.00261
	Control	4.63346
	Control	2.55138
	Control	4.68039
	Control	4.06357
	Control	4.09644
	Control	3.48075
	Control	3.34283
	Control	3.34283
	Control	3.65691
	Control	3.99223
	Control	3.50345
	Control	3.71546
	Control	3.73972
	Control	4.51853
	Control	2.1782
	Control	2.55059
	Control	3.86245
	Control	3.53058
	Control	2.18596
	Control	2.2867
	Control	2.50633
	Control	2.40847
	Control	2.95283
	Control	3.46496
	Control	3.38651
	Control	2.63816
	Control	3.88896
	Control	2.73458
	Control	2.68745
	Control	3.11955
	Control	3.08655
	Control	3.37831
	Control	3.45321
	Control	3.27747
	Control	3.4747
	Control	3.73714
	Control	3.41288
	Control	3.89675
	Control	3.96652
	Control	3.73525
	Control	3.06603
	Control	3.43886
	Control	2.90002
	Control	4.32197
	Control	2.78331
	Control	3.56013
	Control	2.52824
	Control	3.0259
	Control	3.2528
	Control	3.32243
	Control	3.80238
	Control	3.1274
	Control	2.28549
	Control	3.22483
	Control	3.41812
	Control	3.72065
	Control	3.50975
	Control	3.6326
	Control	3.2852
	Control	3.12884
	Control	4.33016
	Control	2.775
	Control	2.76984
	Control	3.46405
	Control	4.15497
	Control	3.17361
	Control	3.46285
	Control	2.59239
	Control	4.11667
	Control	3.9889
	Control	2.6995
	Control	3.43989
	Control	3.08974
	Control	2.93516
	Control	3.45988
	Control	3.45239
	Control	3.67421
	Control	3.39962
	Control	3.82427
	Control	3.54298
	Control	3.39762
	Control	3.9791
	Control	2.24762
	Control	3.14159
	Control	3.33661
	Control	3.4164
	Control	3.83985
	Control	2.69469
	Control	2.73783
	Control	2.82392
	Control	3.57125
	Control	4.15726
	Control	4.62235
	Control	4.65528
	Control	4.66617
	Control	1.82748
	Control	2.15909
	Control	3.45075
	Control	3.57983
	Control	3.69332
	Control	4.5696
	Control	3.77496
	Control	2.36892
	Control	3.46135
	Control	3.7136
	Control	4.21482
	Control	4.0217
	Control	4.0147
	Control	2.50627
	Control	2.5035
	Control	3.31631
	Control	3.44337
	Control	3.08289
	Control	3.02867
	Control	3.10289
	Control	3.01865
	Control	4.02039
	Control	3.95882
	Control	3.86241
	Control	3.47379
	Control	3.35096
	Control	3.15807
	Control	2.91207
	Control	2.90864
	Control	3.42663
	Control	3.47007
	Control	3.58952
	Control	3.63037
	Control	4.09359
	Control	3.87142
	Control	3.65792
	Control	3.51522
	Control	3.89159
	Control	3.24967
	Control	2.92681
	Control	3.20449
	Control	3.37669
	Control	3.42032
	Control	3.59114
	Control	4.15182
	Control	3.88758
	Control	3.4254
	Control	2.93417
	Control	3.23544
	Control	3.28213
	Control	2.19546
	Control	3.38429
	Control	3.28573
	Control	2.26012
	Control	2.51208
	Control	2.56762
	Control	3.12492
	Control	3.37994
	Control	2.64515
	Control	2.98677
	Control	3.36471
	Control	3.33424
	Control	4.26606
	Control	3.0582
	Control	3.50978
	Control	3.24572
	Control	2.92529
	Control	3.43488
	Control	3.84709
	Control	2.17396
	Control	3.49881
	Control	2.45949
	Control	3.29819
	Control	3.23967
	Control	2.98588
	Control	3.64613
	Control	3.12417
	Control	2.36656
	Control	4.19677
	Control	3.33227
	Control	3.4804
	Control	3.95919
	Control	3.11838
	Control	3.76216
	Control	3.52159
	Control	2.60832
	Control	2.83411
	Control	3.03881
	Control	3.31314
	Control	3.3898
	Control	3.77482
	Control	2.94392
	Control	4.04899
	Control	4.24835
	Control	5.13422
	Control	5.01501
	Control	2.48765
	Control	3.41645
	Control	3.28279
	Control	3.06358
	Control	3.48128
	Control	3.0529
	Control	2.98517
	Control	3.92143
	Control	3.67923
	Control	4.17736
	Control	2.75428
	Control	2.90334
	Control	3.92872
	Control	2.52891
	Control	2.78697
	Control	2.52535
	Control	4.00109
	Control	2.55921
	Control	2.64758
	Control	3.57147
	Control	2.92358
	Control	3.2482
	Control	3.79073
	Control	3.62357
	Control	3.42064
	Control	3.41878
	Control	3.46137
	Control	2.01372
	Control	2.99018
	Control	3.12319
	Control	3.82741
	Control	2.86989
	Control	3.61403
	Control	3.31866
	Control	3.41173
	Control	4.13634
	Control	3.23783
	Control	3.41336
	Control	3.27786
	Control	2.68012
	Control	2.99748
	Control	3.03262
	Control	3.55207
	Control	4.31024
	Control	3.69566
	Control	3.78454
	Control	4.12438
	Control	3.16585
	Control	2.84542
	Control	2.60056
	Control	3.49751
	Control	3.50597
	Control	3.12602
	Control	4.06072
	Control	2.95527
	Control	3.83432
	Control	3.24999
	Control	4.36748
	Control	4.38862
	Control	2.99515
	Control	3.14046
	Control	3.09264
	Control	3.76716
	Control	3.55954
	Control	3.66677
	Control	4.18909
	Control	3.29646
	Control	3.51954
	Control	3.72914
	Control	3.19984
	Control	3.24476
	Control	3.12924
	Control	2.83377
	Control	3.3072
	Control	3.25795
	Control	3.48444
	Control	3.20316
	Control	3.14523
	Control	2.839
	Control	3.19145
	Control	2.88972
	Control	4.23815
	Control	3.73185
	Control	2.87999
	Control	4.39333
	Control	2.78938
	Control	3.02773
	Control	4.20694
	Control	2.93974
	Control	4.00594
	Control	3.82306
	Control	3.27485
	Control	2.76016
	Control	2.76581
	Control	3.98988
	Control	2.98738
	Control	3.65277
	Control	3.52131
	Control	3.00044
	Control	4.33168
	Control	4.11689
	Control	4.12366
	Control	3.55609
	Control	2.92188
	Control	3.41495
	Control	2.93138
	Control	2.71768
	Control	3.53935
	Control	3.06088
	Control	3.06073
	Control	4.03485
	Control	2.83792
	Control	2.81264
	Control	3.25585
	Control	3.31574
	Control	4.00727
	Control	2.07473
	Control	2.9895
	Control	2.45394
	Control	2.94976
	Control	3.54559
	Control	3.74346
	Control	3.60813
	Control	2.47392
	Control	3.21536
	Control	4.05296
	Control	2.50959
	Control	3.45225
	Control	3.90212
	Control	3.47538
	Control	3.18888
	Control	3.93233
	Control	3.25351
	Control	3.64097
	Control	2.83723
	Control	2.44351
	Control	3.71353
	Control	2.39247
	Control	4.23955
	Control	3.54918
	Control	3.00964
	Control	3.45366
	Control	3.74375
	Control	4.25569
	Control	3.63621
	Control	3.54769
	Control	3.47714
	Control	3.39334
	Control	3.44898
	Control	3.42501
	Control	2.91018
	Control	2.88441
	Control	3.30179
	Control	2.99469
	Control	2.80671
	Control	3.80821
	Control	3.25694
	Control	2.77289
	Control	3.48838
	Control	3.09872
	Control	3.37381
	Control	2.97468
	Control	3.57488
	Control	3.4493
	Control	3.37634
	Control	3.60003
	Control	3.7776
	Control	3.51263
	Control	3.57228
	Control	2.30572
	Control	3.01657
	Control	2.30395
	Control	3.67339
	Control	3.11823
	Control	3.04317
	Control	3.35657
	Control	3.60256
	Control	2.81199
	Control	2.81084
	Control	3.42943
	Control	3.94081
	Control	3.54846
	Control	3.54846
	Control	3.94442
	Control	3.2596
	Control	4.04146
	Control	2.32544
	Control	2.11231
	Control	1.78888
	Control	1.92162
	Control	1.68639
	Control	3.27718
	Control	3.25873
	Control	3.43324
	Control	3.39367
	Control	3.41128
	Control	3.65419
	Control	2.70338
	Control	3.22868
	Control	2.91139
	Control	3.45003
	Control	3.2536
	Control	3.2536
	Control	3.42904
	Control	3.41283
	Control	3.929
	Control	3.52413
	Control	2.83179
	Control	3.71411
	Control	2.93082
	Control	3.52178
	Control	3.17246
	Control	3.65353
	Control	4.15371
	Control	2.83428
	Control	3.11938
	Control	3.13259
	Control	2.69396
	Control	2.6453
	Control	3.20602
	Control	3.88677
	Control	4.14399
	Control	2.6973
	Control	2.93243
	Control	2.455
	Control	4.18983
	Control	2.11614
	Control	3.44346
	Control	3.09211
	Control	3.37339
	Control	3.16791
	Control	3.60138
	Control	2.59543
	Control	2.67622
	Control	2.46824
	Control	3.39489
	Control	3.18597
	Control	2.66204
	Control	2.49788
	Control	3.91517
	Control	3.49983
	Control	3.5497
	Control	3.92284
	Control	3.76466
	Control	4.06244
	Control	2.6856
	Control	2.80984
	Control	2.88887
	Control	3.46302
	Control	3.39382
	Control	3.93835
	Control	3.25554
	Control	3.35271
	Control	3.00228
	Control	2.99382
	Control	3.33816
	Control	3.51225
	Control	3.7366
	Control	4.1435
	Control	3.04361
	Control	3.20462
	Control	3.74366
	Control	3.73554
	Control	3.2803
	Control	2.52313
	Control	3.20246
	Control	4.4332
	Control	3.67303
	Control	3.61153
	Control	2.94014
	Control	2.62183
	Control	3.39074
	Control	2.87609
	Control	3.25755
	Control	3.53006
	Control	3.73712
	Control	4.5848
	Control	4.50833
	Control	2.89549
	Control	2.99905
	Control	4.11484
	Control	4.31479
	Control	4.25294
	Control	4.23408
	Control	3.14784
	Control	3.7314
	Control	4.31236
	Control	4.07443
	Control	2.34453
	Control	4.03849
	Control	4.19133
	Control	2.6721
	Control	3.28821
	Control	4.46113
	Control	4.34193
	Control	4.74663
	Control	3.04918
	Control	3.51849
	Control	3.64812
	Control	3.32337
	Control	2.57708
	Control	2.76467
	Control	2.85984
	Control	3.52662
	Control	3.4389
	Control	3.31274
	Control	2.69232
	Control	3.96021
	Control	2.55682
	Control	2.79116
	Control	1.87367
	Control	2.60799
	Control	1.95879
	Control	3.20773
	Control	3.47563
	Control	2.7694
	Control	2.94884
	Control	2.68074
	Control	3.46219
	Control	3.39088
	Control	4.09838
	Control	4.27249
	Control	3.64841
	Control	3.65297
	Control	3.12375
	Control	4.14858
	Control	2.95537
	Control	3.20894
	Control	3.56535
	Control	3.93973
	Control	2.88603
	Control	3.72206
	Control	3.65283
	Control	2.97796
	Control	3.16798
	Control	3.04146
	Control	3.44905
	Control	2.7521
	Control	2.71133
	Control	3.33698
	Control	3.53293
	Control	2.9971
	Control	3.98863
	Control	2.13897
	Control	3.34234
	Control	3.43038
	Control	3.19895
	Control	3.47037
	Control	3.24456
	Control	3.06155
	Control	3.80188
	Control	3.92692
	Control	3.98662
	Control	4.35892
	Control	2.96806
	Control	3.09996
	Control	3.11674
	Control	2.63282
	Control	3.32205
	Control	2.82382
	Control	3.04571
	Control	3.00928
	Control	2.65773
	Control	2.58385
	Control	3.13077
	Control	2.795
	Control	3.29422
	Control	3.35925
	Control	2.56594
	Control	2.06264
	Control	3.70186
	Control	2.0411
	Control	1.86522
	Control	4.57326
	Control	4.1989
	Control	4.06721
	Control	4.24955
	Control	3.76391
	Control	3.55063
	Control	3.27593
	Control	2.71075
	Control	2.70079
	Control	2.8865
	Control	3.01905
	Control	2.6108
	Control	4.8395
	Control	3.46449
	Control	4.26874
	Control	3.8882
	Control	3.97672
	Control	3.96164
	Control	3.5679
	Control	3.92878
	Control	2.72186
	Control	3.39345
	Control	3.10141
	Control	3.88008
	Control	2.86278
	Control	3.42403
	Control	2.72323
	Control	3.31524
	Control	3.55026
	Control	2.82002
	Control	3.74484
	Control	3.48954
	Control	3.72101
	Control	3.93768
	Control	2.71086
	Control	2.62493
	Control	2.97509
	Control	3.51972
	Control	3.50386
	Control	3.20179
	Control	3.00464
	Control	2.81823
	Control	3.34439
	Control	3.42543
	Control	3.91209
	Control	4.21538
	Control	2.329
	Control	2.90412
	Control	3.51045
	Control	3.54165
	Control	3.65864
	Control	2.9389
	Control	4.15446
	Control	3.03203
	Control	3.07732
	Control	3.9497
	Control	2.89499
	Control	3.7456
	Control	3.65735
	Control	3.44714
	Control	2.84323
	Control	3.66651
	Control	3.86849
	Control	2.86448
	Control	3.05558
	Control	3.81478
	Control	3.41499
	Control	2.7692
	Control	3.29245
	Control	3.08334
	Control	3.13579
	Control	3.48376
	Control	3.57647
	Control	3.36636
	Control	2.70826
	Control	2.69977
	Control	3.26926
	Control	3.35269
	Control	2.67027
	Control	2.686
	Control	2.72527
	Control	2.41845
	Control	4.0471
	Control	2.5309
	Control	2.83533
	Control	2.72523
	Control	3.29396
	Control	3.82463
	Control	3.59991
	Control	2.21451
	Control	3.2606
	Control	2.81854
	Control	2.78246
	Control	2.43925
	Control	3.32045
	Control	3.20558
	Control	2.83304
	Control	2.8818
	Control	3.38417
	Control	3.49499
	Control	3.51959
	Control	3.48971
	Control	2.66759
	Control	2.76392
	Control	4.26633
	Control	4.13627
	Control	4.17297
	Control	4.13158
	Control	3.33043
	Control	3.15139
	Control	2.79328
	Control	2.2138
	Control	2.80282
	Control	2.99743
	Control	3.31529
	Control	3.16998
	Control	3.5914
	Control	3.27512
	Control	3.3773
	Control	3.65368
	Control	4.45245
	Control	2.40442
	Control	2.67078
	Control	3.38733
	Control	3.62049
	Control	3.48529
	Control	3.43383
	Control	4.05734
	Control	4.20461
	Control	3.39323
	Control	3.77769
	Control	3.71877
	Control	2.50185
	Control	2.20063
	Control	3.27093
	Control	3.3225
	Control	3.63662
	Control	3.23933
	Control	2.3264
	Control	1.96412
	Control	3.84085
	Control	3.95133
	Control	3.54076
	Control	2.55432
	Control	3.87671
	Control	3.72806
	Control	3.31002
	Control	3.30771
	Control	3.49555
	Control	2.75678
	Control	2.72919
	Control	2.66792
	Control	2.50241
	Control	3.66682
	Control	3.33286
	Control	4.49782
	Control	4.257
	Control	4.54651
	Control	2.13769
	Control	2.17157
	Control	3.23406
	Control	3.08313
	Control	2.82044
	Control	2.87102
	Control	3.31346
	Control	3.76055
	Control	3.90097
	Control	3.21983
	Control	3.61185
	Control	2.49531
	Control	4.10576
	Control	4.22666
	Control	4.74174
	Control	2.9851
	Control	4.49007
	Control	4.67921
	Control	2.46211
	Control	2.75336
	Control	3.02218
	Control	2.83439
	Control	3.08701
	Control	4.08707
	Control	4.17214
	Control	2.95316
	Control	2.51277
	Control	3.14694
	Control	3.03926
	Control	3.24228
	Control	3.9675
	Control	3.31729
	Control	3.58453
	Control	4.27839
	Control	3.27032
	Control	3.63916
	Control	3.71319
	Control	2.44427
	Control	2.96731
	Control	3.23883
	Control	2.41835
	Control	3.3682
	Control	3.23224
	Control	3.31781
	Control	3.19491
	Control	3.28778
	Control	4.15685
	Control	3.82389
	Control	3.50967
	Control	3.37808
	Control	4.94074
	Control	2.22114
	Control	3.18661
	Control	2.89337
	Control	3.84043
	Control	2.89973
	Control	3.56976
	Control	3.47476
	Control	3.75433
	Control	3.51819
	Control	4.21522
	Control	3.45683
	Control	4.48104
	Control	3.79048
	Control	2.55558
	Control	2.7516
	Control	2.80461
	Control	3.58151
	Control	3.51156
	Control	3.33733
	Control	2.8255
	Control	3.02834
	Control	3.30328
	Control	3.18746
	Control	3.13935
	Control	3.3404
	Control	2.9386
	Control	3.76283
	Control	3.62729
	Control	3.53972
	Control	3.05846
	Control	3.31046
	Control	3.29089
	Control	2.82121
	Control	3.6738
	Control	3.43
	Control	3.96862
	Control	3.49703
	Control	3.28306
	Control	3.32201
	Control	3.57052
	Control	3.55088
	Control	3.60966
	Control	4.03788
	Control	2.54585
	Control	3.62525
	Control	3.55152
	Control	3.03472
	Control	2.92323
	Control	4.03545
	Control	4.47912
	Control	2.69672
	Control	2.91769
	Control	3.352
	Control	3.14101
	Control	3.45039
	Control	2.95883
	Control	3.61647
	Control	3.51512
	Control	3.92094
	Control	3.77151
	Control	2.87853
	Control	2.83079
	Control	3.74538
	Control	3.47509
	Control	2.48587
	Control	4.10281
	Control	3.36385
	Control	3.05851
	Control	2.94714
	Control	3.22743
	Control	3.5342
	Control	3.46357
	Control	3.44284
	Control	3.24813
	Control	3.24503
	Control	3.00354
	Control	4.64592
	Control	4.18405
	Control	3.48195
	Control	2.99077
	Control	3.35785
	Control	3.21776
	Control	3.96657
	Control	2.36156
	Control	2.41745
	Control	3.73367
	Control	3.50753
	Control	3.32177
	Control	2.4734
	Control	3.38216
	Control	4.23206
	Control	4.45325
	Control	2.53947
	Control	2.48453
	Control	3.42387
	Control	3.12337
	Control	3.43265
	Control	3.12363
	Control	3.4627
	Control	3.75791
	Control	2.69956
	Control	2.80798
	Control	3.63834
	Control	2.46598
	Control	3.84281
	Control	4.36478
	Control	4.5178
	Control	3.28664
	Control	4.26703
	Control	2.38147
	Control	3.45526
	Control	2.58954
	Control	3.79422
	Control	3.11091
	Control	2.48512
	Control	2.83874
	Control	3.59052
	Control	3.82654
	Control	2.73455
	Control	3.03205
	Control	4.09332
	Control	2.97215
	Control	3.15981
	Control	4.20201
	Control	3.55818
	Control	2.97857
	Control	3.39108
	Control	3.91551
	Control	3.74488
	Control	2.76916
	Control	3.74897
	Control	2.86305
	Control	3.01885
	Control	2.80411
	Control	2.7902
	Control	3.26665
	Control	3.37452
	Control	2.90573
	Control	4.04423
	Control	3.41783
	Control	3.63057
	Control	3.81546
	Control	3.23263
	Control	2.95019
	Control	2.13157
	Control	3.74943
	Control	2.96723
	Control	3.02259
	Control	2.6944
	Control	2.39035
	Control	3.28683
	Control	3.12865
	Control	3.29033
	Control	3.45777
	Control	3.46019
	Control	3.67251
	Control	4.03695
	Control	2.47511
	Control	2.23575
	Control	3.65642
	Control	3.3212
	Control	4.05793
	Control	3.69128
	Control	3.6023
	Control	3.56784
	Control	3.07939
	Control	2.8353
	Control	3.14775
	Control	3.42455
	Control	3.49516
	Control	3.84253
	Control	4.03234
	Control	2.51316
	Control	3.32958
	Control	3.85541
	Control	3.61467
	Control	3.49867
	Control	3.1837
	Control	3.13282
	Control	3.61638
	Control	3.70703
	Control	4.47527
	Control	4.3412
	Control	4.47707
	Control	3.80067
	Control	3.27976
	Control	2.52358
	Control	3.86626
	Control	3.21789
	Control	2.82293
	Control	3.15067
	Control	3.49845
	Control	3.0661
	Control	4.22549
	Control	4.00414
	Control	3.98465
	Control	3.625
	Control	3.01204
	Control	3.27766
	Control	3.87462
	Control	2.89588
	Control	3.48003
	Control	3.45676
	Control	3.3193
	Control	4.26139
	Control	4.39367
[truncated: 18,001 more rows]

## Sheet: Figure 4
Distance (cm) moved in the cat zone	line_f	sex_f	.epred	line_sex_f
All values	Control	Male	2653.9	Control Male
	Control	Male	1916.57	Control Male
	Control	Male	1826.61	Control Male
	Control	Male	2194.26	Control Male
	Control	Male	2185.21	Control Male
	Control	Male	1315.59	Control Male
	Control	Male	2906.18	Control Male
	Control	Male	2727.35	Control Male
	Control	Male	2436.14	Control Male
	Control	Male	1503.66	Control Male
	Control	Male	2250.72	Control Male
	Control	Male	1079.75	Control Male
	Control	Male	761.079	Control Male
	Control	Male	2873.12	Control Male
	Control	Male	543.505	Control Male
	Control	Male	2328.93	Control Male
	Control	Male	1640.2	Control Male
	Control	Male	2400.88	Control Male
	Control	Male	1969.81	Control Male
	Control	Male	2139.21	Control Male
	Control	Male	2149.29	Control Male
	Control	Male	2233.6	Control Male
	Control	Male	1213.01	Control Male
	Control	Male	1776.45	Control Male
	Control	Male	2190.02	Control Male
	Control	Male	1696.06	Control Male
	Control	Male	1564.83	Control Male
	Control	Male	1897.05	Control Male
	Control	Male	1165.16	Control Male
	Control	Male	1009.21	Control Male
	Control	Male	2502.87	Control Male
	Control	Male	1464.87	Control Male
	Control	Male	1909.6	Control Male
	Control	Male	1405.57	Control Male
	Control	Male	2695.71	Control Male
	Control	Male	1371.06	Control Male
	Control	Male	2347.83	Control Male
	Control	Male	1920.52	Control Male
	Control	Male	1741.95	Control Male
	Control	Male	1903.91	Control Male
	Control	Male	1703.19	Control Male
	Control	Male	2086.11	Control Male
	Control	Male	1564.43	Control Male
	Control	Male	1654.52	Control Male
	Control	Male	2072.01	Control Male
	Control	Male	1944.93	Control Male
	Control	Male	1942.36	Control Male
	Control	Male	1694.79	Control Male
	Control	Male	1282.66	Control Male
	Control	Male	1680.22	Control Male
	Control	Male	943.223	Control Male
	Control	Male	1637.59	Control Male
	Control	Male	1921.66	Control Male
	Control	Male	2004.43	Control Male
	Control	Male	2233.4	Control Male
	Control	Male	1529.05	Control Male
	Control	Male	1974.03	Control Male
	Control	Male	2190.01	Control Male
	Control	Male	1743.99	Control Male
	Control	Male	1115.9	Control Male
	Control	Male	2066.08	Control Male
	Control	Male	2211.17	Control Male
	Control	Male	2274.62	Control Male
	Control	Male	3021.7	Control Male
	Control	Male	2368.25	Control Male
	Control	Male	2357.28	Control Male
	Control	Male	2387.31	Control Male
	Control	Male	1661.61	Control Male
	Control	Male	1627.77	Control Male
	Control	Male	1337.45	Control Male
	Control	Male	2005.88	Control Male
	Control	Male	2375.39	Control Male
	Control	Male	2317.55	Control Male
	Control	Male	1701.17	Control Male
	Control	Male	1974.24	Control Male
	Control	Male	2031.31	Control Male
	Control	Male	1245.48	Control Male
	Control	Male	2570.36	Control Male
	Control	Male	1561.99	Control Male
	Control	Male	1749.3	Control Male
	Control	Male	2179.27	Control Male
	Control	Male	1663.42	Control Male
	Control	Male	1942.42	Control Male
	Control	Male	1702.54	Control Male
	Control	Male	1733.71	Control Male
	Control	Male	1864.16	Control Male
	Control	Male	1115.92	Control Male
	Control	Male	1335.31	Control Male
	Control	Male	1855.24	Control Male
	Control	Male	2034.52	Control Male
	Control	Male	2125.98	Control Male
	Control	Male	2136.77	Control Male
	Control	Male	1685.28	Control Male
	Control	Male	1281.58	Control Male
	Control	Male	1969.59	Control Male
	Control	Male	1791.14	Control Male
	Control	Male	1129.21	Control Male
	Control	Male	1276.61	Control Male
	Control	Male	2548.97	Control Male
	Control	Male	1785.52	Control Male
	Control	Male	1785.89	Control Male
	Control	Male	1762.96	Control Male
	Control	Male	1955.42	Control Male
	Control	Male	1794.58	Control Male
	Control	Male	1989.53	Control Male
	Control	Male	2528.7	Control Male
	Control	Male	2621.84	Control Male
	Control	Male	1499.28	Control Male
	Control	Male	1895.59	Control Male
	Control	Male	826.362	Control Male
	Control	Male	3042.74	Control Male
	Control	Male	2086.84	Control Male
	Control	Male	2794.15	Control Male
	Control	Male	1174.76	Control Male
	Control	Male	983.636	Control Male
	Control	Male	1309.78	Control Male
	Control	Male	1936.71	Control Male
	Control	Male	1727.35	Control Male
	Control	Male	1172.32	Control Male
	Control	Male	2130.14	Control Male
	Control	Male	1469.43	Control Male
	Control	Male	1980.9	Control Male
	Control	Male	888.448	Control Male
	Control	Male	2815.68	Control Male
	Control	Male	1937.52	Control Male
	Control	Male	2110.78	Control Male
	Control	Male	1389.71	Control Male
	Control	Male	2514.92	Control Male
	Control	Male	1884.23	Control Male
	Control	Male	1132.22	Control Male
	Control	Male	1817.69	Control Male
	Control	Male	2087.58	Control Male
	Control	Male	2258.19	Control Male
	Control	Male	1910.46	Control Male
	Control	Male	984.697	Control Male
	Control	Male	1484.17	Control Male
	Control	Male	1977.42	Control Male
	Control	Male	1299.06	Control Male
	Control	Male	2406.93	Control Male
	Control	Male	1989.99	Control Male
	Control	Male	1764.03	Control Male
	Control	Male	2068.99	Control Male
	Control	Male	1695.58	Control Male
	Control	Male	1779.68	Control Male
	Control	Male	1048.98	Control Male
	Control	Male	1173.06	Control Male
	Control	Male	1141.59	Control Male
	Control	Male	2607.79	Control Male
	Control	Male	1496.44	Control Male
	Control	Male	1702.18	Control Male
	Control	Male	1127.65	Control Male
	Control	Male	1673.3	Control Male
	Control	Male	1453.75	Control Male
	Control	Male	1320.21	Control Male
	Control	Male	1123.24	Control Male
	Control	Male	1164.36	Control Male
	Control	Male	1423.05	Control Male
	Control	Male	1516.06	Control Male
	Control	Male	1793.66	Control Male
	Control	Male	1842.83	Control Male
	Control	Male	2633.61	Control Male
	Control	Male	2447.05	Control Male
	Control	Male	997.817	Control Male
	Control	Male	995.043	Control Male
	Control	Male	2025.89	Control Male
	Control	Male	1760.06	Control Male
	Control	Male	2476.21	Control Male
	Control	Male	1421.8	Control Male
	Control	Male	1865.06	Control Male
	Control	Male	2162.5	Control Male
	Control	Male	2008.88	Control Male
	Control	Male	2134.58	Control Male
	Control	Male	1838.36	Control Male
	Control	Male	1251.42	Control Male
	Control	Male	2215.56	Control Male
	Control	Male	1822.98	Control Male
	Control	Male	2146.63	Control Male
	Control	Male	2447.4	Control Male
	Control	Male	2904.98	Control Male
	Control	Male	886.978	Control Male
	Control	Male	2511.29	Control Male
	Control	Male	2460.79	Control Male
	Control	Male	2365.16	Control Male
	Control	Male	2373.98	Control Male
	Control	Male	2573.67	Control Male
	Control	Male	1458.33	Control Male
	Control	Male	1561.54	Control Male
	Control	Male	1958.51	Control Male
	Control	Male	1971.42	Control Male
	Control	Male	1280.44	Control Male
	Control	Male	1569.04	Control Male
	Control	Male	1464.18	Control Male
	Control	Male	564.502	Control Male
	Control	Male	2159.38	Control Male
	Control	Male	964.282	Control Male
	Control	Male	1960.18	Control Male
	Control	Male	2337.44	Control Male
	Control	Male	1719.03	Control Male
	Control	Male	1790.77	Control Male
	Control	Male	1095.03	Control Male
	Control	Male	1159.49	Control Male
	Control	Male	2167.57	Control Male
	Control	Male	1291.93	Control Male
	Control	Male	814.284	Control Male
	Control	Male	1895.7	Control Male
	Control	Male	1846.12	Control Male
	Control	Male	1668.16	Control Male
	Control	Male	2188.27	Control Male
	Control	Male	1510.99	Control Male
	Control	Male	1176.19	Control Male
	Control	Male	1853.53	Control Male
	Control	Male	1418.89	Control Male
	Control	Male	1114.1	Control Male
	Control	Male	2716.37	Control Male
	Control	Male	2476.47	Control Male
	Control	Male	1510.59	Control Male
	Control	Male	2319.78	Control Male
	Control	Male	2529.4	Control Male
	Control	Male	503.318	Control Male
	Control	Male	471.701	Control Male
	Control	Male	1846.02	Control Male
	Control	Male	1108.61	Control Male
	Control	Male	1247.56	Control Male
	Control	Male	2447.1	Control Male
	Control	Male	878.617	Control Male
	Control	Male	2879.8	Control Male
	Control	Male	1295.31	Control Male
	Control	Male	2167.93	Control Male
	Control	Male	1515.27	Control Male
	Control	Male	1862.14	Control Male
	Control	Male	1866.97	Control Male
	Control	Male	1705.84	Control Male
	Control	Male	2126.96	Control Male
	Control	Male	1863.14	Control Male
	Control	Male	1896.19	Control Male
	Control	Male	1278.01	Control Male
	Control	Male	2663.76	Control Male
	Control	Male	793.893	Control Male
	Control	Male	2251.47	Control Male
	Control	Male	933.558	Control Male
	Control	Male	1978.21	Control Male
	Control	Male	1697.99	Control Male
	Control	Male	2306.57	Control Male
	Control	Male	1612.17	Control Male
	Control	Male	1981.23	Control Male
	Control	Male	1615.03	Control Male
	Control	Male	1161.42	Control Male
	Control	Male	1264.68	Control Male
	Control	Male	1876.56	Control Male
	Control	Male	1838.42	Control Male
	Control	Male	1749.35	Control Male
	Control	Male	864.389	Control Male
	Control	Male	1427.23	Control Male
	Control	Male	1129.49	Control Male
	Control	Male	2398.64	Control Male
	Control	Male	2143.27	Control Male
	Control	Male	644.723	Control Male
	Control	Male	2664.04	Control Male
	Control	Male	1691.17	Control Male
	Control	Male	2218.64	Control Male
	Control	Male	1003.2	Control Male
	Control	Male	2269.78	Control Male
	Control	Male	1427.82	Control Male
	Control	Male	1372.69	Control Male
	Control	Male	1816.68	Control Male
	Control	Male	2251.65	Control Male
	Control	Male	2271.44	Control Male
	Control	Male	2451.43	Control Male
	Control	Male	1446.97	Control Male
	Control	Male	2052.22	Control Male
	Control	Male	1385.91	Control Male
	Control	Male	1382.66	Control Male
	Control	Male	2034.74	Control Male
	Control	Male	2047.04	Control Male
	Control	Male	2429.21	Control Male
	Control	Male	1513.35	Control Male
	Control	Male	1930.93	Control Male
	Control	Male	1562.47	Control Male
	Control	Male	1562.47	Control Male
	Control	Male	2020.27	Control Male
	Control	Male	1944.03	Control Male
	Control	Male	537.551	Control Male
	Control	Male	2540.84	Control Male
	Control	Male	2224.05	Control Male
	Control	Male	2589.14	Control Male
	Control	Male	2412.29	Control Male
	Control	Male	1575.92	Control Male
	Control	Male	2469.01	Control Male
	Control	Male	2183.87	Control Male
	Control	Male	1773.98	Control Male
	Control	Male	1842.42	Control Male
	Control	Male	2179.03	Control Male
	Control	Male	2149.2	Control Male
	Control	Male	1472.08	Control Male
	Control	Male	1261.11	Control Male
	Control	Male	750.717	Control Male
	Control	Male	1118.15	Control Male
	Control	Male	1645.91	Control Male
	Control	Male	1888.09	Control Male
	Control	Male	2028.72	Control Male
	Control	Male	1157.95	Control Male
	Control	Male	1992.84	Control Male
	Control	Male	1456.15	Control Male
	Control	Male	2238.8	Control Male
	Control	Male	1874.53	Control Male
	Control	Male	1820.19	Control Male
	Control	Male	979.521	Control Male
	Control	Male	2172.82	Control Male
	Control	Male	1567.65	Control Male
	Control	Male	1881.79	Control Male
	Control	Male	752.297	Control Male
	Control	Male	722.658	Control Male
	Control	Male	1864.61	Control Male
	Control	Male	1518.3	Control Male
	Control	Male	1270.07	Control Male
	Control	Male	1446.08	Control Male
	Control	Male	1794.3	Control Male
	Control	Male	2228.38	Control Male
	Control	Male	2223.17	Control Male
	Control	Male	1940.17	Control Male
	Control	Male	1693.47	Control Male
	Control	Male	637.321	Control Male
	Control	Male	1557.09	Control Male
	Control	Male	2331.02	Control Male
	Control	Male	1673.9	Control Male
	Control	Male	1579.74	Control Male
	Control	Male	1319.57	Control Male
	Control	Male	2198.84	Control Male
	Control	Male	1104.32	Control Male
	Control	Male	981.707	Control Male
	Control	Male	2215.92	Control Male
	Control	Male	1742.33	Control Male
	Control	Male	1501.14	Control Male
	Control	Male	2654.9	Control Male
	Control	Male	1002.1	Control Male
	Control	Male	2428.68	Control Male
	Control	Male	2631.32	Control Male
	Control	Male	2237.01	Control Male
	Control	Male	1331.29	Control Male
	Control	Male	1848.63	Control Male
	Control	Male	2320.14	Control Male
	Control	Male	1972.82	Control Male
	Control	Male	1708.43	Control Male
	Control	Male	2044.4	Control Male
	Control	Male	2175.48	Control Male
	Control	Male	1690.33	Control Male
	Control	Male	1610.6	Control Male
	Control	Male	1267.41	Control Male
	Control	Male	2054.5	Control Male
	Control	Male	1744.25	Control Male
	Control	Male	2329.85	Control Male
	Control	Male	2385.47	Control Male
	Control	Male	1043.33	Control Male
	Control	Male	1120.62	Control Male
	Control	Male	2445.11	Control Male
	Control	Male	2466.11	Control Male
	Control	Male	832.594	Control Male
	Control	Male	1080.89	Control Male
	Control	Male	2537.33	Control Male
	Control	Male	1888.35	Control Male
	Control	Male	2687.99	Control Male
	Control	Male	1742.58	Control Male
	Control	Male	2086.43	Control Male
	Control	Male	2710.63	Control Male
	Control	Male	959.073	Control Male
	Control	Male	1967.85	Control Male
	Control	Male	2318.68	Control Male
	Control	Male	920.788	Control Male
	Control	Male	1327.01	Control Male
	Control	Male	1972.69	Control Male
	Control	Male	1692.04	Control Male
	Control	Male	1353.58	Control Male
	Control	Male	1534.92	Control Male
	Control	Male	2398.05	Control Male
	Control	Male	2284.64	Control Male
	Control	Male	1012.52	Control Male
	Control	Male	1420.27	Control Male
	Control	Male	1275.81	Control Male
	Control	Male	1115.06	Control Male
	Control	Male	2321.08	Control Male
	Control	Male	1769.92	Control Male
	Control	Male	1815.17	Control Male
	Control	Male	2322.05	Control Male
	Control	Male	2249.23	Control Male
	Control	Male	2521.27	Control Male
	Control	Male	1547.3	Control Male
	Control	Male	1291.98	Control Male
	Control	Male	2024.84	Control Male
	Control	Male	1107.12	Control Male
	Control	Male	1615.09	Control Male
	Control	Male	1905.75	Control Male
	Control	Male	2243.62	Control Male
	Control	Male	2125.08	Control Male
	Control	Male	2166.64	Control Male
	Control	Male	2043.16	Control Male
	Control	Male	2103.77	Control Male
	Control	Male	2239.21	Control Male
	Control	Male	1611.5	Control Male
	Control	Male	2170.14	Control Male
	Control	Male	2184.12	Control Male
	Control	Male	1814.82	Control Male
	Control	Male	1790.19	Control Male
	Control	Male	1502.2	Control Male
	Control	Male	2222.4	Control Male
	Control	Male	1461.59	Control Male
	Control	Male	2004.7	Control Male
	Control	Male	1276.93	Control Male
	Control	Male	2620.76	Control Male
	Control	Male	1371.65	Control Male
	Control	Male	1561.69	Control Male
	Control	Male	2512.43	Control Male
	Control	Male	1308.14	Control Male
	Control	Male	1957.79	Control Male
	Control	Male	1749.71	Control Male
	Control	Male	1933.82	Control Male
	Control	Male	1578.87	Control Male
	Control	Male	1470.83	Control Male
	Control	Male	1520.66	Control Male
	Control	Male	1537.76	Control Male
	Control	Male	1364.34	Control Male
	Control	Male	2258.88	Control Male
	Control	Male	1423.28	Control Male
	Control	Male	1207.79	Control Male
	Control	Male	1937.68	Control Male
	Control	Male	1720.81	Control Male
	Control	Male	2481.76	Control Male
	Control	Male	868.738	Control Male
	Control	Male	2123.03	Control Male
	Control	Male	1116.26	Control Male
	Control	Male	1108.48	Control Male
	Control	Male	1181.29	Control Male
	Control	Male	1886.4	Control Male
	Control	Male	1720.47	Control Male
	Control	Male	1634.37	Control Male
	Control	Male	2295.52	Control Male
	Control	Male	1754.1	Control Male
	Control	Male	1615.74	Control Male
	Control	Male	1597.06	Control Male
	Control	Male	1196.31	Control Male
	Control	Male	2122.29	Control Male
	Control	Male	1811.28	Control Male
	Control	Male	1938.72	Control Male
	Control	Male	2368.37	Control Male
	Control	Male	1253.59	Control Male
	Control	Male	1734.73	Control Male
	Control	Male	2017.92	Control Male
	Control	Male	1792.36	Control Male
	Control	Male	2442.48	Control Male
	Control	Male	766.226	Control Male
	Control	Male	1274.39	Control Male
	Control	Male	757.938	Control Male
	Control	Male	2680.71	Control Male
	Control	Male	1793.28	Control Male
	Control	Male	2304.39	Control Male
	Control	Male	1321.13	Control Male
	Control	Male	1535.34	Control Male
	Control	Male	2835.77	Control Male
	Control	Male	2485.4	Control Male
	Control	Male	1951.66	Control Male
	Control	Male	3110.94	Control Male
	Control	Male	1389.33	Control Male
	Control	Male	1593.99	Control Male
	Control	Male	1448.72	Control Male
	Control	Male	1852.92	Control Male
	Control	Male	1168.19	Control Male
	Control	Male	1377.17	Control Male
	Control	Male	2748.06	Control Male
	Control	Male	1915.97	Control Male
	Control	Male	1699.2	Control Male
	Control	Male	1735.19	Control Male
	Control	Male	1673.92	Control Male
	Control	Male	1625.39	Control Male
	Control	Male	1716.52	Control Male
	Control	Male	1917.75	Control Male
	Control	Male	1749.77	Control Male
	Control	Male	1264.21	Control Male
	Control	Male	1380.31	Control Male
	Control	Male	2010.91	Control Male
	Control	Male	1665.85	Control Male
	Control	Male	1391.72	Control Male
	Control	Male	1783.69	Control Male
	Control	Male	2212.87	Control Male
	Control	Male	1009.32	Control Male
	Control	Male	2080.15	Control Male
	Control	Male	1197.63	Control Male
	Control	Male	1240.23	Control Male
	Control	Male	1837.28	Control Male
	Control	Male	1390.61	Control Male
	Control	Male	1700.69	Control Male
	Control	Male	1484.89	Control Male
	Control	Male	1688.03	Control Male
	Control	Male	1911.33	Control Male
	Control	Male	1441.23	Control Male
	Control	Male	2527.16	Control Male
	Control	Male	1635.4	Control Male
	Control	Male	1764.77	Control Male
	Control	Male	2981.14	Control Male
	Control	Male	3244.68	Control Male
	Control	Male	1512.68	Control Male
	Control	Male	1338.87	Control Male
	Control	Male	1967.81	Control Male
	Control	Male	970.455	Control Male
	Control	Male	1402.97	Control Male
	Control	Male	762.962	Control Male
	Control	Male	1015.94	Control Male
	Control	Male	1874.89	Control Male
	Control	Male	2041.48	Control Male
	Control	Male	1473.18	Control Male
	Control	Male	2044.67	Control Male
	Control	Male	708.259	Control Male
	Control	Male	2239.77	Control Male
	Control	Male	542.402	Control Male
	Control	Male	2514.59	Control Male
	Control	Male	2317.06	Control Male
	Control	Male	2070.18	Control Male
	Control	Male	1503.73	Control Male
	Control	Male	1225.54	Control Male
	Control	Male	2099.56	Control Male
	Control	Male	718.375	Control Male
	Control	Male	2018.7	Control Male
	Control	Male	2028.08	Control Male
	Control	Male	2416.73	Control Male
	Control	Male	1728.74	Control Male
	Control	Male	2205.64	Control Male
	Control	Male	1760.96	Control Male
	Control	Male	1568.07	Control Male
	Control	Male	2532.28	Control Male
	Control	Male	1856.86	Control Male
	Control	Male	1727.67	Control Male
	Control	Male	1506.3	Control Male
	Control	Male	1171.91	Control Male
	Control	Male	1532.83	Control Male
	Control	Male	1613.13	Control Male
	Control	Male	1651.43	Control Male
	Control	Male	1548.88	Control Male
	Control	Male	1834.54	Control Male
	Control	Male	1179.82	Control Male
	Control	Male	2999.11	Control Male
	Control	Male	1798.77	Control Male
	Control	Male	1912	Control Male
	Control	Male	563.806	Control Male
	Control	Male	1057.49	Control Male
	Control	Male	2135.96	Control Male
	Control	Male	977.385	Control Male
	Control	Male	1819.76	Control Male
	Control	Male	1686.45	Control Male
	Control	Male	1509.62	Control Male
	Control	Male	1580.35	Control Male
	Control	Male	2278.71	Control Male
	Control	Male	1161.82	Control Male
	Control	Male	1222.68	Control Male
	Control	Male	1285.99	Control Male
	Control	Male	1539.58	Control Male
	Control	Male	2725.34	Control Male
	Control	Male	1642.62	Control Male
	Control	Male	1789.91	Control Male
	Control	Male	1536.72	Control Male
	Control	Male	1793.77	Control Male
	Control	Male	1495.71	Control Male
	Control	Male	2439.03	Control Male
	Control	Male	1175.52	Control Male
	Control	Male	2490.88	Control Male
	Control	Male	1685.02	Control Male
	Control	Male	1233.14	Control Male
	Control	Male	2642.25	Control Male
	Control	Male	1922.38	Control Male
	Control	Male	1841.77	Control Male
	Control	Male	2682.71	Control Male
	Control	Male	1734.8	Control Male
	Control	Male	2117.37	Control Male
	Control	Male	1264.65	Control Male
	Control	Male	2384.7	Control Male
	Control	Male	1682.47	Control Male
	Control	Male	1416.48	Control Male
	Control	Male	1767.09	Control Male
	Control	Male	1427.41	Control Male
	Control	Male	1352.13	Control Male
	Control	Male	1639.29	Control Male
	Control	Male	2071.02	Control Male
	Control	Male	1187.29	Control Male
	Control	Male	2278.83	Control Male
	Control	Male	2387.5	Control Male
	Control	Male	2536.54	Control Male
	Control	Male	3130.06	Control Male
	Control	Male	1929	Control Male
	Control	Male	2053.98	Control Male
	Control	Male	703.413	Control Male
	Control	Male	3031.13	Control Male
	Control	Male	2751.95	Control Male
	Control	Male	1458.41	Control Male
	Control	Male	2147.87	Control Male
	Control	Male	2001.39	Control Male
	Control	Male	2168.69	Control Male
	Control	Male	1496.99	Control Male
	Control	Male	1755.95	Control Male
	Control	Male	808.82	Control Male
	Control	Male	2496.31	Control Male
	Control	Male	1671.17	Control Male
	Control	Male	1613.77	Control Male
	Control	Male	2867.83	Control Male
	Control	Male	3279.93	Control Male
	Control	Male	1834.61	Control Male
	Control	Male	1055.71	Control Male
	Control	Male	2199.93	Control Male
	Control	Male	852.031	Control Male
	Control	Male	2386.6	Control Male
	Control	Male	2317.23	Control Male
	Control	Male	2262.9	Control Male
	Control	Male	1510.22	Control Male
	Control	Male	1407.73	Control Male
	Control	Male	2737.1	Control Male
	Control	Male	2397.78	Control Male
	Control	Male	1430.65	Control Male
	Control	Male	2188.37	Control Male
	Control	Male	1314.59	Control Male
	Control	Male	1667.16	Control Male
	Control	Male	1538.01	Control Male
	Control	Male	1881.54	Control Male
	Control	Male	1085.13	Control Male
	Control	Male	2386.42	Control Male
	Control	Male	1143.69	Control Male
	Control	Male	1779.42	Control Male
	Control	Male	1474.44	Control Male
	Control	Male	2198.49	Control Male
	Control	Male	2173.01	Control Male
	Control	Male	1143.6	Control Male
	Control	Male	2160.37	Control Male
	Control	Male	2067.84	Control Male
	Control	Male	1965.75	Control Male
	Control	Male	1773.32	Control Male
	Control	Male	2394.61	Control Male
	Control	Male	1239.76	Control Male
	Control	Male	1762.22	Control Male
	Control	Male	1222.99	Control Male
	Control	Male	2153.5	Control Male
	Control	Male	1597.05	Control Male
	Control	Male	1798.58	Control Male
	Control	Male	1883.36	Control Male
	Control	Male	1751.39	Control Male
	Control	Male	1786.66	Control Male
	Control	Male	2034.31	Control Male
	Control	Male	1352.51	Control Male
	Control	Male	1499.91	Control Male
	Control	Male	1720.27	Control Male
	Control	Male	2130.76	Control Male
	Control	Male	1801.98	Control Male
	Control	Male	2218.63	Control Male
	Control	Male	2248.53	Control Male
	Control	Male	767.225	Control Male
	Control	Male	1347.89	Control Male
	Control	Male	1681.61	Control Male
	Control	Male	1920.34	Control Male
	Control	Male	2018.98	Control Male
	Control	Male	1873.83	Control Male
	Control	Male	1919.67	Control Male
	Control	Male	2091.45	Control Male
	Control	Male	1745.34	Control Male
	Control	Male	2399.93	Control Male
	Control	Male	1008.08	Control Male
	Control	Male	1332.95	Control Male
	Control	Male	2028.81	Control Male
	Control	Male	1799.81	Control Male
	Control	Male	2244.66	Control Male
	Control	Male	2176.98	Control Male
	Control	Male	1841.86	Control Male
	Control	Male	1129.56	Control Male
	Control	Male	2248.31	Control Male
	Control	Male	1943.89	Control Male
	Control	Male	715.69	Control Male
	Control	Male	302.077	Control Male
	Control	Male	1299.4	Control Male
	Control	Male	2072.2	Control Male
	Control	Male	3032.58	Control Male
	Control	Male	2605.27	Control Male
	Control	Male	2758.32	Control Male
	Control	Male	1512.41	Control Male
	Control	Male	1922.11	Control Male
	Control	Male	1811.5	Control Male
	Control	Male	1442.36	Control Male
	Control	Male	1903.23	Control Male
	Control	Male	2274.99	Control Male
	Control	Male	2216.86	Control Male
	Control	Male	1228.37	Control Male
	Control	Male	1853.77	Control Male
	Control	Male	1482.23	Control Male
	Control	Male	2606.46	Control Male
	Control	Male	2077.04	Control Male
	Control	Male	2573.43	Control Male
	Control	Male	2219.58	Control Male
	Control	Male	1146.07	Control Male
	Control	Male	2640.1	Control Male
	Control	Male	2188.52	Control Male
	Control	Male	2060.49	Control Male
	Control	Male	1720.7	Control Male
	Control	Male	1245.62	Control Male
	Control	Male	1263.5	Control Male
	Control	Male	931.509	Control Male
	Control	Male	2636.59	Control Male
	Control	Male	1367.44	Control Male
	Control	Male	1902.87	Control Male
	Control	Male	2180.82	Control Male
	Control	Male	2039.23	Control Male
	Control	Male	2385.44	Control Male
	Control	Male	1722.17	Control Male
	Control	Male	1486.35	Control Male
	Control	Male	2486.03	Control Male
	Control	Male	1139.93	Control Male
	Control	Male	2115.91	Control Male
	Control	Male	1218.11	Control Male
	Control	Male	2521.95	Control Male
	Control	Male	1976.07	Control Male
	Control	Male	2448.66	Control Male
	Control	Male	1054.09	Control Male
	Control	Male	2034.06	Control Male
	Control	Male	2558.12	Control Male
	Control	Male	2799.34	Control Male
	Control	Male	981.768	Control Male
	Control	Male	1238.93	Control Male
	Control	Male	1503.11	Control Male
	Control	Male	2147.46	Control Male
	Control	Male	1418.63	Control Male
	Control	Male	1164.08	Control Male
	Control	Male	349.071	Control Male
	Control	Male	799.79	Control Male
	Control	Male	2151.5	Control Male
	Control	Male	2236.33	Control Male
	Control	Male	1514.6	Control Male
	Control	Male	1504.66	Control Male
	Control	Male	1440.95	Control Male
	Control	Male	1526.9	Control Male
	Control	Male	1740.13	Control Male
	Control	Male	2260.62	Control Male
	Control	Male	2480.07	Control Male
	Control	Male	2088.91	Control Male
	Control	Male	2178.31	Control Male
	Control	Male	1646.94	Control Male
	Control	Male	1680.88	Control Male
	Control	Male	2154	Control Male
	Control	Male	1136.85	Control Male
	Control	Male	1350.02	Control Male
	Control	Male	2334.7	Control Male
	Control	Male	1553.94	Control Male
	Control	Male	1526.75	Control Male
	Control	Male	1392.55	Control Male
	Control	Male	1819.61	Control Male
	Control	Male	2066.64	Control Male
	Control	Male	1109.84	Control Male
	Control	Male	2009.47	Control Male
	Control	Male	2322.56	Control Male
	Control	Male	1274.37	Control Male
	Control	Male	2446.32	Control Male
	Control	Male	958.159	Control Male
	Control	Male	1255.55	Control Male
	Control	Male	1370.47	Control Male
	Control	Male	1515.31	Control Male
	Control	Male	1734.7	Control Male
	Control	Male	1431.38	Control Male
	Control	Male	1785.92	Control Male
	Control	Male	2174.28	Control Male
	Control	Male	1231.44	Control Male
	Control	Male	2048.98	Control Male
	Control	Male	1823.16	Control Male
	Control	Male	1259.38	Control Male
	Control	Male	1867.64	Control Male
	Control	Male	1275.16	Control Male
	Control	Male	1678.24	Control Male
	Control	Male	2166.18	Control Male
	Control	Male	2236.25	Control Male
	Control	Male	2018.94	Control Male
	Control	Male	1494	Control Male
	Control	Male	1786.65	Control Male
	Control	Male	1275.4	Control Male
	Control	Male	1876.57	Control Male
	Control	Male	2424.97	Control Male
	Control	Male	1864.46	Control Male
	Control	Male	1178.76	Control Male
	Control	Male	1606.45	Control Male
	Control	Male	2228.86	Control Male
	Control	Male	2414.04	Control Male
	Control	Male	1301.06	Control Male
	Control	Male	1117.02	Control Male
	Control	Male	1241.84	Control Male
	Control	Male	2516.48	Control Male
	Control	Male	2350.65	Control Male
	Control	Male	1722.49	Control Male
	Control	Male	1823.41	Control Male
	Control	Male	2592.06	Control Male
	Control	Male	2492.31	Control Male
	Control	Male	1691.55	Control Male
	Control	Male	2674.52	Control Male
	Control	Male	2366.61	Control Male
	Control	Male	1206.54	Control Male
	Control	Male	2114.12	Control Male
	Control	Male	1384.11	Control Male
	Control	Male	1721.13	Control Male
	Control	Male	1879.28	Control Male
	Control	Male	2032.47	Control Male
	Control	Male	2005.11	Control Male
	Control	Male	1399.4	Control Male
	Control	Male	2371.68	Control Male
	Control	Male	1365.99	Control Male
	Control	Male	1676.92	Control Male
	Control	Male	1142.68	Control Male
	Control	Male	1066.92	Control Male
	Control	Male	1368.55	Control Male
	Control	Male	2052.73	Control Male
	Control	Male	1931.85	Control Male
	Control	Male	1877.95	Control Male
	Control	Male	2264.84	Control Male
	Control	Male	2207.53	Control Male
	Control	Male	925.286	Control Male
	Control	Male	2362.4	Control Male
	Control	Male	1894.71	Control Male
	Control	Male	1485.4	Control Male
	Control	Male	1538.15	Control Male
	Control	Male	1996.26	Control Male
	Control	Male	1548.18	Control Male
	Control	Male	2799.57	Control Male
	Control	Male	2272.92	Control Male
	Control	Male	2499.81	Control Male
	Control	Male	1144.15	Control Male
	Control	Male	1881.7	Control Male
	Control	Male	1833.02	Control Male
	Control	Male	950.259	Control Male
	Control	Male	1748.51	Control Male
	Control	Male	2557.83	Control Male
	Control	Male	2448.04	Control Male
	Control	Male	1519.78	Control Male
	Control	Male	1705.1	Control Male
	Control	Male	2019.24	Control Male
	Control	Male	2236.69	Control Male
	Control	Male	2277.09	Control Male
	Control	Male	1591.06	Control Male
	Control	Male	2165.65	Control Male
	Control	Male	2381.27	Control Male
	Control	Male	1515.6	Control Male
	Control	Male	1199.38	Control Male
	Control	Male	1571.13	Control Male
	Control	Male	2271.04	Control Male
	Control	Male	3014.42	Control Male
	Control	Male	1140.39	Control Male
	Control	Male	1175.28	Control Male
	Control	Male	700.8	Control Male
	Control	Male	2433.91	Control Male
	Control	Male	1850.97	Control Male
	Control	Male	1467.49	Control Male
	Control	Male	2280.74	Control Male
	Control	Male	1778.86	Control Male
	Control	Male	1614.71	Control Male
	Control	Male	2213.75	Control Male
	Control	Male	1932.08	Control Male
	Control	Male	2267.78	Control Male
	Control	Male	2104.4	Control Male
	Control	Male	2325.28	Control Male
	Control	Male	2060.5	Control Male
	Control	Male	1880.51	Control Male
	Control	Male	1281.2	Control Male
	Control	Male	323.31	Control Male
	Control	Male	2401.85	Control Male
	Control	Male	753.876	Control Male
	Control	Male	2657.01	Control Male
	Control	Male	891.492	Control Male
	Control	Male	1492.86	Control Male
	Control	Male	1340.51	Control Male
	Control	Male	1932.82	Control Male
	Control	Male	1808.96	Control Male
	Control	Male	1796.91	Control Male
	Control	Male	1430.68	Control Male
	Control	Male	2081.43	Control Male
	Control	Male	1224.09	Control Male
	Control	Male	2349.11	Control Male
	Control	Male	1732.66	Control Male
	Control	Male	2273.93	Control Male
	Control	Male	2032.08	Control Male
	Control	Male	1724.35	Control Male
	Control	Male	2797.63	Control Male
	Control	Male	2802.05	Control Male
	Control	Male	1821.89	Control Male
	Control	Male	1745.81	Control Male
	Control	Male	1642.8	Control Male
	Control	Male	1459.9	Control Male
	Control	Male	1651.6	Control Male
	Control	Male	1430.99	Control Male
	Control	Male	1661.65	Control Male
	Control	Male	1889.57	Control Male
	Control	Male	1896.76	Control Male
	Control	Male	1198.31	Control Male
	Control	Male	2350.96	Control Male
	Control	Male	870.027	Control Male
	Control	Male	2495.41	Control Male
	Control	Male	1995.89	Control Male
	Control	Male	1676.7	Control Male
	Control	Male	1880.42	Control Male
	Control	Male	1981.19	Control Male
	Control	Male	2689.65	Control Male
	Control	Male	3103.25	Control Male
	Control	Male	2987.96	Control Male
	Control	Male	2858.13	Control Male
	Control	Male	2151.44	Control Male
	Control	Male	1903.55	Control Male
	Control	Male	1775.46	Control Male
	Control	Male	1850.75	Control Male
	Control	Male	2154.53	Control Male
	Control	Male	1390.15	Control Male
	Control	Male	1597.8	Control Male
	Control	Male	2027.7	Control Male
	Control	Male	3007.76	Control Male
	Control	Male	1217.42	Control Male
	Control	Male	1069.39	Control Male
	Control	Male	1302.42	Control Male
	Control	Male	2781.53	Control Male
	Control	Male	553.875	Control Male
	Control	Male	2232.33	Control Male
	Control	Male	1996.31	Control Male
	Control	Male	1816.81	Control Male
	Control	Male	1781.54	Control Male
	Control	Male	2153.83	Control Male
	Control	Male	2178.66	Control Male
	Control	Male	2194.97	Control Male
	Control	Male	862.567	Control Male
	Control	Male	2565.15	Control Male
	Control	Male	2928.73	Control Male
	Control	Male	1653.31	Control Male
	Control	Male	2147.75	Control Male
	Control	Male	1602.07	Control Male
	Control	Male	1376.86	Control Male
	Control	Male	1852.94	Control Male
	Control	Male	1966.01	Control Male
	Control	Male	1775.66	Control Male
	Control	Male	1629.39	Control Male
	Control	Male	2540.92	Control Male
	Control	Male	1870.57	Control Male
	Control	Male	1999.68	Control Male
	Control	Male	1235.67	Control Male
	Control	Male	1591.99	Control Male
	Control	Male	1226.32	Control Male
	Control	Male	1779.59	Control Male
	Control	Male	1234.44	Control Male
	Control	Male	2070.02	Control Male
	Control	Male	2181.46	Control Male
	Control	Male	1398.14	Control Male
	Control	Male	2212.45	Control Male
	Control	Male	1709.45	Control Male
	Control	Male	1789.29	Control Male
	Control	Male	2028.97	Control Male
	Control	Male	2000.2	Control Male
	Control	Male	1932.45	Control Male
	Control	Male	2391.98	Control Male
	Control	Male	1435.92	Control Male
	Control	Male	2761.99	Control Male
	Control	Male	1788.2	Control Male
	Control	Male	1770.77	Control Male
	Control	Male	1152.14	Control Male
	Control	Male	2979.34	Control Male
	Control	Male	1428.28	Control Male
	Control	Male	1573.6	Control Male
	Control	Male	1522.35	Control Male
	Control	Male	1522.35	Control Male
	Control	Male	1960.52	Control Male
	Control	Male	2110.26	Control Male
	Control	Male	1665.52	Control Male
	Control	Male	1493.76	Control Male
	Control	Male	2372.33	Control Male
	Control	Male	1214.19	Control Male
	Control	Male	2611.47	Control Male
	Control	Male	1550.31	Control Male
	Control	Male	2427.02	Control Male
	Control	Male	2273.47	Control Male
	Control	Male	1610.59	Control Male
	Control	Male	2370.48	Control Male
	Control	Male	1659.66	Control Male
	Control	Male	1101.77	Control Male
	Control	Male	2078.95	Control Male
	Control	Male	1946.84	Control Male
	Control	Male	2104.34	Control Male
	Control	Male	1776.56	Control Male
	Control	Male	2166.71	Control Male
	Control	Male	1268.9	Control Male
	Control	Male	1961.17	Control Male
	Control	Male	2174.87	Control Male
	Control	Male	1592.09	Control Male
	Control	Male	1974.65	Control Male
	Control	Male	2383.24	Control Male
	Control	Male	1706.9	Control Male
	Control	Male	2251.84	Control Male
	Control	Male	2159.92	Control Male
	Control	Male	2352.57	Control Male
	Control	Male	1717.09	Control Male
	Control	Male	1816.86	Control Male
	Control	Male	2333.3	Control Male
	Control	Male	1091.18	Control Male
	Control	Male	1136.39	Control Male
	Control	Male	1801.46	Control Male
	Control	Male	1961.03	Control Male
	Control	Male	1554.06	Control Male
	Control	Male	1918.81	Control Male
	Control	Male	751.098	Control Male
	Control	Male	2984.24	Control Male
	Control	Male	1844.59	Control Male
	Control	Male	2125.75	Control Male
	Control	Male	1671.18	Control Male
	Control	Male	1531.78	Control Male
	Control	Male	2304.28	Control Male
	Control	Male	2839.14	Control Male
	Control	Male	1155.81	Control Male
	Control	Male	2070.31	Control Male
	Control	Male	1826.77	Control Male
	Control	Male	2004.55	Control Male
	Control	Male	1379.84	Control Male
	Control	Male	1896.98	Control Male
	Control	Male	1466.75	Control Male
	Control	Male	2023.11	Control Male
	Control	Male	1918.71	Control Male
	Control	Male	1665.94	Control Male
	Control	Male	1430.07	Control Male
	Control	Male	2195.55	Control Male
	Control	Male	1607.63	Control Male
	Control	Male	1966.45	Control Male
	Control	Male	1085.16	Control Male
	Control	Male	1965.8	Control Male
	Control	Male	2676.31	Control Male
	Control	Male	1738.91	Control Male
	Control	Male	1435.43	Control Male
	Control	Male	1292.09	Control Male
	Control	Male	1404.8	Control Male
	Control	Male	1637.74	Control Male
	Control	Male	1968.69	Control Male
	Control	Male	1863.84	Control Male
	Control	Male	2942.79	Control Male
	Control	Male	1683.92	Control Male
	Control	Male	1962.59	Control Male
	Control	Male	1600.14	Control Male
	Control	Male	2561.66	Control Male
	Control	Male	2801.75	Control Male
	Control	Male	2439.52	Control Male
	Control	Male	1965.07	Control Male
	Control	Male	2047.44	Control Male
	Control	Male	1875.44	Control Male
	Control	Male	1823.63	Control Male
	Control	Male	1860.48	Control Male
	Control	Male	2415.76	Control Male
	Control	Male	979.279	Control Male
	Control	Male	1567.68	Control Male
	Control	Male	1705.34	Control Male
	Control	Male	1580.76	Control Male
	Control	Male	2080.2	Control Male
	Control	Male	1639.36	Control Male
	Control	Male	1768.56	Control Male
	Control	Male	2331.6	Control Male
	Control	Male	1717.36	Control Male
	Control	Male	2363.1	Control Male
	Control	Male	2752.84	Control Male
	Control	Male	1577.05	Control Male
	Control	Male	2348.6	Control Male
	Control	Male	1670.96	Control Male
	Control	Male	1875.52	Control Male
	Control	Male	1443.59	Control Male
	Control	Male	1377.93	Control Male
	Control	Male	2600.19	Control Male
	Control	Male	1976.37	Control Male
	Control	Male	1548.28	Control Male
	Control	Male	1841.03	Control Male
	Control	Male	1911.73	Control Male
	Control	Male	1785.65	Control Male
	Control	Male	1320.05	Control Male
	Control	Male	2414.87	Control Male
	Control	Male	1599.36	Control Male
	Control	Male	1827.82	Control Male
	Control	Male	603.967	Control Male
	Control	Male	733.164	Control Male
	Control	Male	1648.08	Control Male
	Control	Male	1899.46	Control Male
	Control	Male	2465.87	Control Male
	Control	Male	3067.8	Control Male
	Control	Male	1939.67	Control Male
	Control	Male	2187.93	Control Male
	Control	Male	2656.18	Control Male
	Control	Male	1334.1	Control Male
	Control	Male	2888.74	Control Male
	Control	Male	1220.03	Control Male
	Control	Male	1178.79	Control Male
	Control	Male	1718.34	Control Male
	Control	Male	2156.39	Control Male
	Control	Male	1937.28	Control Male
	Control	Male	1893.45	Control Male
	Control	Male	2156.46	Control Male
	Control	Male	2598.92	Control Male
	Control	Male	2501.74	Control Male
	Control	Male	1987.35	Control Male
	Control	Male	1865.05	Control Male
	Control	Male	1070.7	Control Male
	Control	Male	1131.46	Control Male
	Control	Male	2380.74	Control Male
	Control	Male	1866.82	Control Male
	Control	Male	2514.68	Control Male
	Control	Male	1487.51	Control Male
	Control	Male	2301.18	Control Male
	Control	Male	2045.96	Control Male
	Control	Male	2218.16	Control Male
	Control	Male	1629.07	Control Male
	Control	Male	1101.21	Control Male
	Control	Male	1752.46	Control Male
	Control	Male	1746.3	Control Male
	Control	Male	1790.69	Control Male
	Control	Male	2037.07	Control Male
	Control	Male	2363.2	Control Male
	Control	Male	1956.64	Control Male
	Control	Male	1444.55	Control Male
	Control	Male	1796.4	Control Male
	Control	Male	1445.41	Control Male
	Control	Male	1620.81	Control Male
	Control	Male	1540.26	Control Male
	Control	Male	1751.28	Control Male
	Control	Male	1551.87	Control Male
	Control	Male	1539.92	Control Male
	Control	Male	1985.88	Control Male
	Control	Male	1207.32	Control Male
	Control	Male	2244.83	Control Male
	Control	Male	1869	Control Male
	Control	Male	1598.22	Control Male
	Control	Male	1509.62	Control Male
	Control	Male	1477.4	Control Male
	Control	Male	1635.42	Control Male
	Control	Male	1687.23	Control Male
	Control	Male	2340.82	Control Male
	Control	Male	991.655	Control Male
	Control	Male	1901.31	Control Male
	Control	Male	1775.57	Control Male
	Control	Male	1677.73	Control Male
	Control	Male	2179.25	Control Male
	Control	Male	1319.16	Control Male
	Control	Male	2454.5	Control Male
	Control	Male	1367.93	Control Male
	Control	Male	1869.51	Control Male
	Control	Male	1536.78	Control Male
	Control	Male	1680.53	Control Male
	Control	Male	2516.99	Control Male
	Control	Male	2025.71	Control Male
	Control	Male	1897.87	Control Male
	Control	Male	1770.33	Control Male
	Control	Male	1542.11	Control Male
	Control	Male	1541.54	Control Male
	Control	Male	1013.73	Control Male
	Control	Male	2160.6	Control Male
	Control	Male	2085.38	Control Male
	Control	Male	1510.16	Control Male
	Control	Male	1671.05	Control Male
	Control	Male	2130.95	Control Male
	Control	Male	1610.63	Control Male
	Control	Male	1577.01	Control Male
	Control	Male	1362.19	Control Male
	Control	Male	1010.75	Control Male
	Control	Male	1445.92	Control Male
	Control	Male	1749.82	Control Male
	Control	Male	1501.79	Control Male
	Control	Male	1830.2	Control Male
	Control	Male	1081.24	Control Male
	Control	Male	1712.7	Control Male
	Control	Male	1649.28	Control Male
	Control	Male	2213.24	Control Male
	Control	Male	1244.61	Control Male
	Control	Male	2013.9	Control Male
	Control	Male	2466.49	Control Male
	Control	Male	1664.82	Control Male
	Control	Male	2305.22	Control Male
	Control	Male	2609.64	Control Male
	Control	Male	2288.22	Control Male
	Control	Male	2223.4	Control Male
	Control	Male	1719.62	Control Male
	Control	Male	2042.18	Control Male
	Control	Male	993.983	Control Male
	Control	Male	1570.06	Control Male
	Control	Male	1737.5	Control Male
	Control	Male	2073.83	Control Male
	Control	Male	2213.1	Control Male
	Control	Male	2103.86	Control Male
	Control	Male	2004.26	Control Male
	Control	Male	1541.52	Control Male
	Control	Male	1090.98	Control Male
	Control	Male	1029.99	Control Male
	Control	Male	1351.86	Control Male
	Control	Male	1462.62	Control Male
	Control	Male	1842.77	Control Male
	Control	Male	1480.1	Control Male
	Control	Male	1882.75	Control Male
	Control	Male	2045.85	Control Male
	Control	Male	1754.84	Control Male
	Control	Male	1964.98	Control Male
	Control	Male	2092.63	Control Male
	Control	Male	1128.97	Control Male
	Control	Male	1775.44	Control Male
	Control	Male	1670.65	Control Male
	Control	Male	1469.37	Control Male
	Control	Male	1131.11	Control Male
	Control	Male	525.055	Control Male
	Control	Male	2131.4	Control Male
	Control	Male	1840.38	Control Male
	Control	Male	2450.56	Control Male
	Control	Male	1332.77	Control Male
	Control	Male	1639.53	Control Male
	Control	Male	2337.77	Control Male
	Control	Male	2400.7	Control Male
	Control	Male	2682.76	Control Male
	Control	Male	2426.73	Control Male
	Control	Male	1111.16	Control Male
	Control	Male	1864.74	Control Male
	Control	Male	1701.43	Control Male
	Control	Male	1486.81	Control Male
	Control	Male	1416.89	Control Male
	Control	Male	1797.79	Control Male
	Control	Male	1676.03	Control Male
	Control	Male	1696.72	Control Male
	Control	Male	1946.2	Control Male
	Control	Male	2238.64	Control Male
	Control	Male	2424.1	Control Male
	Control	Male	2023.99	Control Male
	Control	Male	1415.26	Control Male
	Control	Male	1762.82	Control Male
	Control	Male	1218.63	Control Male
	Control	Male	1215.33	Control Male
	Control	Male	1041.63	Control Male
	Control	Male	1272.65	Control Male
	Control	Male	1035.85	Control Male
	Control	Male	1055.67	Control Male
	Control	Male	2011.81	Control Male
	Control	Male	1738.72	Control Male
	Control	Male	1746.77	Control Male
	Control	Male	2207.33	Control Male
	Control	Male	1559.66	Control Male
	Control	Male	2082.89	Control Male
	Control	Male	1833.58	Control Male
	Control	Male	2145.01	Control Male
	Control	Male	2122.04	Control Male
	Control	Male	1079.63	Control Male
	Control	Male	2503.21	Control Male
	Control	Male	2471.01	Control Male
	Control	Male	1700.55	Control Male
	Control	Male	2036.66	Control Male
	Control	Male	1983.01	Control Male
	Control	Male	872.397	Control Male
	Control	Male	1851.41	Control Male
	Control	Male	1618.51	Control Male
	Control	Male	3178.16	Control Male
	Control	Male	1398.7	Control Male
	Control	Male	1671.47	Control Male
	Control	Male	783.231	Control Male
	Control	Male	1856.88	Control Male
	Control	Male	2239.77	Control Male
	Control	Male	1891.79	Control Male
	Control	Male	2256.97	Control Male
	Control	Male	2399.64	Control Male
	Control	Male	2418.54	Control Male
	Control	Male	1707.62	Control Male
	Control	Male	2080.6	Control Male
	Control	Male	1377.52	Control Male
	Control	Male	1669.83	Control Male
	Control	Male	1674.96	Control Male
	Control	Male	2122.38	Control Male
	Control	Male	1672.29	Control Male
	Control	Male	2203.11	Control Male
	Control	Male	1233.03	Control Male
	Control	Male	1947.14	Control Male
	Control	Male	1720.17	Control Male
	Control	Male	1198.75	Control Male
	Control	Male	1940.57	Control Male
	Control	Male	1567.25	Control Male
	Control	Male	1298.19	Control Male
	Control	Male	1260.19	Control Male
	Control	Male	2217.55	Control Male
	Control	Male	1226.51	Control Male
	Control	Male	2014.3	Control Male
	Control	Male	1133.81	Control Male
	Control	Male	2268.03	Control Male
	Control	Male	1077.3	Control Male
	Control	Male	1331.07	Control Male
	Control	Male	2309.51	Control Male
	Control	Male	2684.85	Control Male
	Control	Male	2004.1	Control Male
	Control	Male	1670.75	Control Male
	Control	Male	1894.43	Control Male
	Control	Male	2053.88	Control Male
	Control	Male	1890.89	Control Male
	Control	Male	2334.04	Control Male
	Control	Male	1721.98	Control Male
	Control	Male	1874.42	Control Male
	Control	Male	1831.96	Control Male
	Control	Male	2709.69	Control Male
	Control	Male	2100.22	Control Male
	Control	Male	1356	Control Male
	Control	Male	1021.79	Control Male
	Control	Male	2123.42	Control Male
	Control	Male	1819.37	Control Male
	Control	Male	644.026	Control Male
	Control	Male	1538.36	Control Male
	Control	Male	1715.95	Control Male
	Control	Male	1157.73	Control Male
	Control	Male	1501.39	Control Male
	Control	Male	1252.95	Control Male
	Control	Male	2222.21	Control Male
	Control	Male	3055.59	Control Male
	Control	Male	2762.08	Control Male
	Control	Male	2293.42	Control Male
	Control	Male	2431.56	Control Male
	Control	Male	2234.89	Control Male
	Control	Male	1301.82	Control Male
	Control	Male	1927.75	Control Male
	Control	Male	1926.73	Control Male
	Control	Male	2062.56	Control Male
	Control	Male	1629.47	Control Male
	Control	Male	1728.28	Control Male
	Control	Male	1852.09	Control Male
	Control	Male	1793.95	Control Male
	Control	Male	2288.48	Control Male
	Control	Male	1435.97	Control Male
	Control	Male	1769.21	Control Male
	Control	Male	1906.05	Control Male
	Control	Male	2162.78	Control Male
	Control	Male	1359.07	Control Male
	Control	Male	1653.97	Control Male
	Control	Male	1551.76	Control Male
	Control	Male	2305.27	Control Male
	Control	Male	1133.69	Control Male
	Control	Male	1702.61	Control Male
	Control	Male	2053.43	Control Male
	Control	Male	1836.56	Control Male
	Control	Male	1506.05	Control Male
	Control	Male	2471.78	Control Male
	Control	Male	2493.4	Control Male
	Control	Male	1334.08	Control Male
	Control	Male	1303.39	Control Male
	Control	Male	1022.73	Control Male
	Control	Male	1117.76	Control Male
	Control	Male	1488.98	Control Male
	Control	Male	1649.06	Control Male
	Control	Male	1689.78	Control Male
	Control	Male	2433.61	Control Male
	Control	Male	1087.05	Control Male
	Control	Male	1338.84	Control Male
	Control	Male	1579.81	Control Male
	Control	Male	2217.96	Control Male
	Control	Male	2252.79	Control Male
	Control	Male	1951.52	Control Male
	Control	Male	2678.04	Control Male
	Control	Male	1797.45	Control Male
	Control	Male	1617.66	Control Male
	Control	Male	1235.78	Control Male
	Control	Male	2753.71	Control Male
	Control	Male	288.185	Control Male
	Control	Male	130.646	Control Male
	Control	Male	2189.99	Control Male
	Control	Male	538.351	Control Male
	Control	Male	2303.74	Control Male
	Control	Male	1825.22	Control Male
	Control	Male	2008.64	Control Male
	Control	Male	1958.03	Control Male
	Control	Male	1719.64	Control Male
	Control	Male	1739.99	Control Male
	Control	Male	2028.14	Control Male
	Control	Male	2184.95	Control Male
	Control	Male	2277.73	Control Male
	Control	Male	811.089	Control Male
	Control	Male	645.71	Control Male
	Control	Male	2414.63	Control Male
	Control	Male	2140.54	Control Male
	Control	Male	3147.46	Control Male
	Control	Male	1659.62	Control Male
	Control	Male	1722.14	Control Male
	Control	Male	1514.96	Control Male
	Control	Male	2506.75	Control Male
	Control	Male	2560.1	Control Male
	Control	Male	2364.44	Control Male
	Control	Male	1410.8	Control Male
	Control	Male	1389.22	Control Male
	Control	Male	1382.87	Control Male
	Control	Male	1160.41	Control Male
	Control	Male	1345.48	Control Male
	Control	Male	1557.22	Control Male
	Control	Male	1406.45	Control Male
	Control	Male	1070.92	Control Male
	Control	Male	1458.56	Control Male
	Control	Male	707.575	Control Male
	Control	Male	879.594	Control Male
	Control	Male	848.826	Control Male
	Control	Male	2025.59	Control Male
	Control	Male	1608.24	Control Male
	Control	Male	1752.5	Control Male
	Control	Male	2357.46	Control Male
	Control	Male	1630.45	Control Male
	Control	Male	1647.27	Control Male
	Control	Male	1694.54	Control Male
	Control	Male	1685.52	Control Male
	Control	Male	1470.67	Control Male
	Control	Male	1995.3	Control Male
	Control	Male	1921.88	Control Male
	Control	Male	1012.74	Control Male
	Control	Male	1971.16	Control Male
	Control	Male	1930.8	Control Male
	Control	Male	1328.3	Control Male
	Control	Male	1808.46	Control Male
	Control	Male	1521.55	Control Male
	Control	Male	1777.54	Control Male
	Control	Male	2632.7	Control Male
	Control	Male	1187.77	Control Male
	Control	Male	1170.53	Control Male
	Control	Male	3525.21	Control Male
	Control	Male	2343.75	Control Male
	Control	Male	2556.58	Control Male
	Control	Male	1958.48	Control Male
	Control	Male	1530.51	Control Male
	Control	Male	2177.72	Control Male
	Control	Male	1706.85	Control Male
	Control	Male	2649.53	Control Male
	Control	Male	1952.83	Control Male
	Control	Male	2199.12	Control Male
	Control	Male	2413.1	Control Male
	Control	Male	1866.19	Control Male
	Control	Male	1887.92	Control Male
	Control	Male	2549.53	Control Male
	Control	Male	1566.38	Control Male
	Control	Male	361.936	Control Male
	Control	Male	2096.81	Control Male
	Control	Male	1739.8	Control Male
	Control	Male	2789.32	Control Male
	Control	Male	1461.25	Control Male
	Control	Male	1463.68	Control Male
	Control	Male	2076.7	Control Male
	Control	Male	2282.22	Control Male
	Control	Male	2439.12	Control Male
	Control	Male	1144.04	Control Male
	Control	Male	1017.95	Control Male
	Control	Male	2017.45	Control Male
	Control	Male	2048.59	Control Male
	Control	Male	2113.05	Control Male
	Control	Male	1219.83	Control Male
	Control	Male	2537.65	Control Male
	Control	Male	1612.42	Control Male
	Control	Male	2295.33	Control Male
	Control	Male	2026.62	Control Male
	Control	Male	1076.6	Control Male
	Control	Male	1153.91	Control Male
	Control	Male	1957.29	Control Male
	Control	Male	1842.14	Control Male
	Control	Male	1734.78	Control Male
	Control	Male	2599.71	Control Male
	Control	Male	2648.69	Control Male
	Control	Male	2689.72	Control Male
	Control	Male	2516.49	Control Male
	Control	Male	2762.65	Control Male
	Control	Male	2635.07	Control Male
	Control	Male	1295.87	Control Male
	Control	Male	1931.47	Control Male
	Control	Male	1161.92	Control Male
	Control	Male	1135.92	Control Male
	Control	Male	1309.02	Control Male
	Control	Male	1914.93	Control Male
	Control	Male	1938.06	Control Male
	Control	Male	1864.81	Control Male
	Control	Male	1946.4	Control Male
	Control	Male	2031.95	Control Male
	Control	Male	2492.83	Control Male
	Control	Male	1847.8	Control Male
	Control	Male	1746.35	Control Male
	Control	Male	1967.9	Control Male
	Control	Male	1642.52	Control Male
	Control	Male	1877.13	Control Male
	Control	Male	1679.05	Control Male
	Control	Male	1974.88	Control Male
	Control	Male	1341.24	Control Male
	Control	Male	1859.68	Control Male
	Control	Male	1545.94	Control Male
	Control	Male	2090.32	Control Male
	Control	Male	1599.01	Control Male
	Control	Male	1455.02	Control Male
	Control	Male	995.468	Control Male
	Control	Male	1818.1	Control Male
	Control	Male	1665.84	Control Male
	Control	Male	2085.42	Control Male
	Control	Male	1120.53	Control Male
	Control	Male	848.686	Control Male
	Control	Male	2688.48	Control Male
	Control	Male	2445.67	Control Male
	Control	Male	1513.15	Control Male
	Control	Male	1239.3	Control Male
	Control	Male	1581.9	Control Male
	Control	Male	2522.72	Control Male
	Control	Male	2029.27	Control Male
	Control	Male	1894.43	Control Male
	Control	Male	1765.04	Control Male
	Control	Male	1693.76	Control Male
	Control	Male	2172.95	Control Male
	Control	Male	1574.81	Control Male
	Control	Male	1872.25	Control Male
	Control	Male	1727.49	Control Male
	Control	Male	1613.18	Control Male
	Control	Male	1908.68	Control Male
	Control	Male	2225.66	Control Male
	Control	Male	1849.87	Control Male
	Control	Male	2071.04	Control Male
	Control	Male	1220.03	Control Male
	Control	Male	1205.36	Control Male
	Control	Male	2063.99	Control Male
	Control	Male	1791.05	Control Male
	Control	Male	1945.9	Control Male
	Control	Male	1311.18	Control Male
	Control	Male	1394.72	Control Male
	Control	Male	1443.47	Control Male
	Control	Male	1932.84	Control Male
	Control	Male	2465.21	Control Male
	Control	Male	1837.65	Control Male
	Control	Male	2169.89	Control Male
	Control	Male	261.08	Control Male
	Control	Male	1414.35	Control Male
	Control	Male	1193.45	Control Male
	Control	Male	1923.4	Control Male
	Control	Male	2013.4	Control Male
	Control	Male	2031.09	Control Male
	Control	Male	2285.42	Control Male
	Control	Male	2096.88	Control Male
	Control	Male	2646.42	Control Male
	Control	Male	1348.05	Control Male
	Control	Male	1779.71	Control Male
	Control	Male	1939.67	Control Male
	Control	Male	1989.36	Control Male
	Control	Male	2297.92	Control Male
	Control	Male	2322.3	Control Male
	Control	Male	2592.23	Control Male
	Control	Male	3204.33	Control Male
	Control	Male	1913.5	Control Male
	Control	Male	2719.82	Control Male
	Control	Male	2985.63	Control Male
	Control	Male	2750.91	Control Male
	Control	Male	2046.64	Control Male
	Control	Male	1863.31	Control Male
	Control	Male	1796.05	Control Male
	Control	Male	2007.67	Control Male
	Control	Male	502.677	Control Male
	Control	Male	1710.82	Control Male
	Control	Male	1839.75	Control Male
	Control	Male	1665.33	Control Male
	Control	Male	1811.88	Control Male
	Control	Male	1581.04	Control Male
	Control	Male	1825.22	Control Male
	Control	Male	1488.92	Control Male
	Control	Male	1690.31	Control Male
	Control	Male	1967.25	Control Male
	Control	Male	1080.68	Control Male
	Control	Male	2235.46	Control Male
	Control	Male	1663.74	Control Male
	Control	Male	1528.6	Control Male
	Control	Male	1748.08	Control Male
	Control	Male	1948.15	Control Male
	Control	Male	1340.98	Control Male
	Control	Male	1506.28	Control Male
	Control	Male	2221.72	Control Male
	Control	Male	1058.59	Control Male
	Control	Male	2595.7	Control Male
	Control	Male	2801.48	Control Male
	Control	Male	915.346	Control Male
	Control	Male	1092.56	Control Male
	Control	Male	1442.84	Control Male
	Control	Male	1633.99	Control Male
	Control	Male	3140	Control Male
	Control	Male	1695.13	Control Male
	Control	Male	2179.4	Control Male
	Control	Male	2036.01	Control Male
	Control	Male	2555.83	Control Male
	Control	Male	1412.13	Control Male
	Control	Male	1250.89	Control Male
	Control	Male	1655.99	Control Male
	Control	Male	1644.73	Control Male
	Control	Male	2130.9	Control Male
	Control	Male	1366.2	Control Male
	Control	Male	2135.81	Control Male
	Control	Male	1821.36	Control Male
	Control	Male	1505.23	Control Male
	Control	Male	822.562	Control Male
	Control	Male	925.649	Control Male
	Control	Male	1147.87	Control Male
	Control	Male	2525.02	Control Male
	Control	Male	1673.97	Control Male
	Control	Male	1555.73	Control Male
	Control	Male	2054.6	Control Male
	Control	Male	2009.28	Control Male
	Control	Male	2073.12	Control Male
	Control	Male	1362.59	Control Male
	Control	Male	2075.98	Control Male
	Control	Male	2857.75	Control Male
	Control	Male	2571.32	Control Male
	Control	Male	2401.29	Control Male
	Control	Male	2378	Control Male
	Control	Male	1996.11	Control Male
	Control	Male	2360.01	Control Male
	Control	Male	1836.74	Control Male
	Control	Male	1546.5	Control Male
	Control	Male	2040.34	Control Male
	Control	Male	1608.15	Control Male
	Control	Male	2009.38	Control Male
	Control	Male	1798.85	Control Male
	Control	Male	1983.19	Control Male
	Control	Male	2381.51	Control Male
	Control	Male	843.486	Control Male
	Control	Male	1687.7	Control Male
	Control	Male	1630.8	Control Male
	Control	Male	1810.73	Control Male
	Control	Male	1748.35	Control Male
	Control	Male	1976.78	Control Male
	Control	Male	1772.49	Control Male
	Control	Male	1289.41	Control Male
	Control	Male	1363.8	Control Male
	Control	Male	847.431	Control Male
	Control	Male	1083.76	Control Male
	Control	Male	712.017	Control Male
	Control	Male	1252.53	Control Male
	Control	Male	1965.98	Control Male
	Control	Male	1382.41	Control Male
	Control	Male	1903.15	Control Male
	Control	Male	1319.96	Control Male
	Control	Male	1289.01	Control Male
	Control	Male	1899.74	Control Male
	Control	Male	2033.14	Control Male
	Control	Male	1341.07	Control Male
	Control	Male	2664.83	Control Male
	Control	Male	1945.4	Control Male
	Control	Male	1209.27	Control Male
	Control	Male	2128.84	Control Male
	Control	Male	1923.67	Control Male
	Control	Male	2210.26	Control Male
	Control	Male	2063.26	Control Male
	Control	Male	1626.41	Control Male
	Control	Male	1638.77	Control Male
	Control	Male	1781.75	Control Male
	Control	Male	1775.54	Control Male
	Control	Male	1915.94	Control Male
	Control	Male	2121.81	Control Male
	Control	Male	1756.62	Control Male
	Control	Male	2353	Control Male
	Control	Male	2107.35	Control Male
	Control	Male	2168.34	Control Male
	Control	Male	1423.58	Control Male
	Control	Male	1264.62	Control Male
	Control	Male	1131.02	Control Male
	Control	Male	1240.85	Control Male
	Control	Male	1278.36	Control Male
	Control	Male	1139.49	Control Male
	Control	Male	2003.36	Control Male
	Control	Male	1730.19	Control Male
	Control	Male	1937.38	Control Male
	Control	Male	2038.14	Control Male
	Control	Male	1748.16	Control Male
	Control	Male	2448.25	Control Male
	Control	Male	1935.42	Control Male
	Control	Male	2743.51	Control Male
	Control	Male	1619.13	Control Male
	Control	Male	1142.22	Control Male
	Control	Male	1214.87	Control Male
	Control	Male	1826.08	Control Male
	Control	Male	1863.57	Control Male
	Control	Male	2418.45	Control Male
	Control	Male	2391.95	Control Male
	Control	Male	1866.17	Control Male
	Control	Male	2215.19	Control Male
	Control	Male	2710.22	Control Male
	Control	Male	1472.17	Control Male
	Control	Male	1966.46	Control Male
	Control	Male	1669.59	Control Male
	Control	Male	1241.64	Control Male
	Control	Male	1137.3	Control Male
	Control	Male	2060.14	Control Male
	Control	Male	1716.7	Control Male
	Control	Male	1452.43	Control Male
	Control	Male	2457.62	Control Male
	Control	Male	1741.09	Control Male
	Control	Male	1384.74	Control Male
	Control	Male	1637.61	Control Male
	Control	Male	2298.46	Control Male
	Control	Male	1713.28	Control Male
	Control	Male	1145.82	Control Male
	Control	Male	1955.58	Control Male
	Control	Male	1623.43	Control Male
	Control	Male	2027.96	Control Male
	Control	Male	2038.23	Control Male
	Control	Male	1438.96	Control Male
	Control	Male	2085.99	Control Male
	Control	Male	1445.74	Control Male
	Control	Male	1665.77	Control Male
	Control	Male	1384.65	Control Male
	Control	Male	1656.61	Control Male
	Control	Male	1853.78	Control Male
	Control	Male	1827.85	Control Male
	Control	Male	1675.16	Control Male
	Control	Male	1872.62	Control Male
	Control	Male	1650.79	Control Male
	Control	Male	2519.79	Control Male
	Control	Male	1748.09	Control Male
	Control	Male	1402.75	Control Male
	Control	Male	1305.39	Control Male
	Control	Male	1656.51	Control Male
	Control	Male	1046.9	Control Male
	Control	Male	1843.43	Control Male
	Control	Male	1329.01	Control Male
	Control	Male	1367.42	Control Male
	Control	Male	1855.57	Control Male
	Control	Male	2604.6	Control Male
	Control	Male	1526.74	Control Male
	Control	Male	3304	Control Male
	Control	Male	2387.45	Control Male
	Control	Male	2188.32	Control Male
	Control	Male	2024.03	Control Male
	Control	Male	1898.54	Control Male
	Control	Male	1982.15	Control Male
	Control	Male	1918.02	Control Male
	Control	Male	1843.53	Control Male
	Control	Male	1497.26	Control Male
	Control	Male	1528.43	Control Male
	Control	Male	1634.65	Control Male
	Control	Male	1698.09	Control Male
	Control	Male	1576.42	Control Male
	Control	Male	715.895	Control Male
	Control	Male	886.184	Control Male
	Control	Male	1229.15	Control Male
	Control	Male	1586.98	Control Male
	Control	Male	1257.77	Control Male
	Control	Male	2533.96	Control Male
	Control	Male	2585.64	Control Male
	Control	Male	1319.37	Control Male
	Control	Male	1944.35	Control Male
	Control	Male	1412.16	Control Male
	Control	Male	1446.61	Control Male
	Control	Male	1660.5	Control Male
	Control	Male	1096.08	Control Male
	Control	Male	1833.96	Control Male
	Control	Male	1489.38	Control Male
	Control	Male	1734.8	Control Male
	Control	Male	1397.39	Control Male
	Control	Male	1807.76	Control Male
	Control	Male	1445.87	Control Male
	Control	Male	1422.78	Control Male
	Control	Male	1053.53	Control Male
	Control	Male	1191.75	Control Male
	Control	Male	1616.73	Control Male
	Control	Male	2361.39	Control Male
	Control	Male	1474.82	Control Male
	Control	Male	2575.04	Control Male
	Control	Male	2132.65	Control Male
	Control	Male	1750.24	Control Male
	Control	Male	1507.87	Control Male
	Control	Male	1524.07	Control Male
	Control	Male	2406.94	Control Male
	Control	Male	2419.77	Control Male
	Control	Male	2049.65	Control Male
	Control	Male	2116.57	Control Male
	Control	Male	2281.44	Control Male
	Control	Male	760.143	Control Male
	Control	Male	2613.64	Control Male
	Control	Male	1697.1	Control Male
	Control	Male	2748.03	Control Male
	Control	Male	685.743	Control Male
	Control	Male	1164.12	Control Male
	Control	Male	1005.43	Control Male
	Control	Male	1309.16	Control Male
	Control	Male	2387.24	Control Male
	Control	Male	832.285	Control Male
	Control	Male	2400.03	Control Male
	Control	Male	2208.65	Control Male
	Control	Male	1873.14	Control Male
	Control	Male	2155.17	Control Male
	Control	Male	1108.19	Control Male
	Control	Male	1859.46	Control Male
	Control	Male	1724.84	Control Male
	Control	Male	1071.45	Control Male
	Control	Male	1179.34	Control Male
	Control	Male	2607.54	Control Male
	Control	Male	2106.53	Control Male
	Control	Male	1549.49	Control Male
	Control	Male	1717.81	Control Male
	Control	Male	2071.59	Control Male
	Control	Male	2185.66	Control Male
	Control	Male	2234.48	Control Male
	Control	Male	1233.15	Control Male
	Control	Male	1799.84	Control Male
	Control	Male	1720.16	Control Male
	Control	Male	1908.59	Control Male
	Control	Male	1846.11	Control Male
	Control	Male	1173.2	Control Male
	Control	Male	2066.13	Control Male
	Control	Male	2228.27	Control Male
	Control	Male	1846.82	Control Male
	Control	Male	2302.45	Control Male
	Control	Male	1239.47	Control Male
	Control	Male	2173.52	Control Male
	Control	Male	2433.32	Control Male
	Control	Male	2300.09	Control Male
	Control	Male	1752.17	Control Male
	Control	Male	1550.42	Control Male
	Control	Male	1992.21	Control Male
	Control	Male	1893.59	Control Male
	Control	Male	1599.31	Control Male
	Control	Male	1077.5	Control Male
	Control	Male	1398.02	Control Male
	Control	Male	2264.39	Control Male
	Control	Male	1579.91	Control Male
	Control	Male	2539.55	Control Male
	Control	Male	1166.55	Control Male
	Control	Male	1389.25	Control Male
	Control	Male	1551.91	Control Male
	Control	Male	1939.5	Control Male
	Control	Male	1598.87	Control Male
	Control	Male	2317.31	Control Male
	Control	Male	1664.97	Control Male
	Control	Male	1999.05	Control Male
	Control	Male	2069.85	Control Male
	Control	Male	1641.16	Control Male
	Control	Male	1438.45	Control Male
	Control	Male	1395.74	Control Male
	Control	Male	1624.4	Control Male
	Control	Male	1248.84	Control Male
	Control	Male	2521.4	Control Male
	Control	Male	1721.77	Control Male
	Control	Male	1535.88	Control Male
	Control	Male	1088	Control Male
	Control	Male	979.575	Control Male
	Control	Male	1841.68	Control Male
	Control	Male	1724.85	Control Male
	Control	Male	1446.7	Control Male
	Control	Male	2615.43	Control Male
	Control	Male	1565.03	Control Male
	Control	Male	1511.02	Control Male
	Control	Male	1128.76	Control Male
	Control	Male	2011.81	Control Male
	Control	Male	1896.38	Control Male
	Control	Male	1514.11	Control Male
	Control	Male	2059.75	Control Male
	Control	Male	2040.93	Control Male
	Control	Male	2168.25	Control Male
	Control	Male	1905.3	Control Male
	Control	Male	1327.36	Control Male
	Control	Male	1447.03	Control Male
	Control	Male	1476.39	Control Male
	Control	Male	1325.68	Control Male
	Control	Male	2027.43	Control Male
	Control	Male	1685.26	Control Male
	Control	Male	1412.49	Control Male
	Control	Male	2229.79	Control Male
	Control	Male	1835.66	Control Male
	Control	Male	2427.13	Control Male
	Control	Male	1648.26	Control Male
	Control	Male	1441.49	Control Male
	Control	Male	1485.93	Control Male
	Control	Male	2089.09	Control Male
	Control	Male	2357.05	Control Male
	Control	Male	1660.44	Control Male
	Control	Male	1408.4	Control Male
	Control	Male	1144.89	Control Male
	Control	Male	1697.94	Control Male
	Control	Male	1958.54	Control Male
	Control	Male	2156.71	Control Male
	Control	Male	1381.25	Control Male
	Control	Male	1505.27	Control Male
	Control	Male	1668.42	Control Male
	Control	Male	1435.76	Control Male
	Control	Male	1960.51	Control Male
	Control	Male	1937.55	Control Male
	Control	Male	1634.31	Control Male
	Control	Male	877.861	Control Male
	Control	Male	2032.68	Control Male
	Control	Male	1256.97	Control Male
	Control	Male	2301.05	Control Male
	Control	Male	2080.13	Control Male
	Control	Male	1633.64	Control Male
	Control	Male	1697.28	Control Male
	Control	Male	1551.86	Control Male
	Control	Male	1208.56	Control Male
	Control	Male	1498.51	Control Male
	Control	Male	1635.83	Control Male
	Control	Male	1832.61	Control Male
	Control	Male	2096.66	Control Male
	Control	Male	2494.06	Control Male
	Control	Male	2025.5	Control Male
	Control	Male	1464.89	Control Male
	Control	Male	2096.4	Control Male
	Control	Male	1243	Control Male
	Control	Male	2059.6	Control Male
	Control	Male	2400.54	Control Male
	Control	Male	1936.97	Control Male
	Control	Male	1853.38	Control Male
	Control	Male	1722.4	Control Male
	Control	Male	2996.88	Control Male
	Control	Male	2927.97	Control Male
	Control	Male	3246.79	Control Male
	Control	Male	1811.7	Control Male
	Control	Male	1442.93	Control Male
	Control	Male	2086.94	Control Male
	Control	Male	1203.58	Control Male
	Control	Male	2254.47	Control Male
	Control	Male	1658.54	Control Male
	Control	Male	1993.45	Control Male
	Control	Male	1944.25	Control Male
	Control	Male	1454.62	Control Male
	Control	Male	1641.65	Control Male
	Control	Male	1747.84	Control Male
	Control	Male	2128.69	Control Male
	Control	Male	1664.71	Control Male
	Control	Male	1848.85	Control Male
	Control	Male	1560.9	Control Male
	Control	Male	1872.86	Control Male
	Control	Male	1882.91	Control Male
	Control	Male	1482.26	Control Male
	Control	Male	1850.92	Control Male
	Control	Male	2557.44	Control Male
	Control	Male	1101.09	Control Male
	Control	Male	1543.07	Control Male
	Control	Male	2128.74	Control Male
	Control	Male	2824.02	Control Male
	Control	Male	3725.97	Control Male
	Control	Male	1399.14	Control Male
	Control	Male	3087.4	Control Male
	Control	Male	3108.21	Control Male
	Control	Male	2173.99	Control Male
	Control	Male	2325.51	Control Male
	Control	Male	2420.57	Control Male
	Control	Male	2743.34	Control Male
	Control	Male	2355.05	Control Male
	Control	Male	1580.21	Control Male
	Control	Male	1534.95	Control Male
	Control	Male	1510.56	Control Male
	Control	Male	970.966	Control Male
	Control	Male	1834.15	Control Male
	Control	Male	1389.74	Control Male
	Control	Male	1628.11	Control Male
	Control	Male	1919.95	Control Male
	Control	Male	2092.13	Control Male
	Control	Male	2287.18	Control Male
	Control	Male	2035.74	Control Male
	Control	Male	1840.78	Control Male
	Control	Male	1787.59	Control Male
	Control	Male	1237.34	Control Male
	Control	Male	1740.8	Control Male
	Control	Male	2234.55	Control Male
	Control	Male	1045.38	Control Male
	Control	Male	1767.74	Control Male
	Control	Male	1181.26	Control Male
	Control	Male	999.762	Control Male
	Control	Male	1489.52	Control Male
	Control	Male	2392.57	Control Male
	Control	Male	2075.01	Control Male
	Control	Male	1678.05	Control Male
	Control	Male	2039.44	Control Male
	Control	Male	2294.82	Control Male
	Control	Male	2391.87	Control Male
	Control	Male	1953.09	Control Male
	Control	Male	1461.44	Control Male
	Control	Male	1888.16	Control Male
	Control	Male	2189.72	Control Male
	Control	Male	2159.35	Control Male
	Control	Male	2401.38	Control Male
	Control	Male	1683.14	Control Male
	Control	Male	1943.27	Control Male
	Control	Male	1054.14	Control Male
	Control	Male	1639.41	Control Male
	Control	Male	1630.45	Control Male
	Control	Male	1589.65	Control Male
	Control	Male	1226.19	Control Male
	Control	Male	1636.06	Control Male
	Control	Male	1820.93	Control Male
	Control	Male	1870.48	Control Male
	Control	Male	2074.91	Control Male
	Control	Male	2291.5	Control Male
	Control	Male	1398.73	Control Male
	Control	Male	1473.2	Control Male
	Control	Male	1776.24	Control Male
	Control	Male	1895.12	Control Male
	Control	Male	1965.85	Control Male
	Control	Male	1736.39	Control Male
	Control	Male	1948.32	Control Male
	Control	Male	1928.07	Control Male
	Control	Male	2349.41	Control Male
	Control	Male	1414.99	Control Male
	Control	Male	2028.68	Control Male
	Control	Male	1412.56	Control Male
	Control	Male	1450.26	Control Male
	Control	Male	1947.51	Control Male
	Control	Male	1073.76	Control Male
	Control	Male	2255.67	Control Male
	Control	Male	2179.19	Control Male
	Control	Male	1910.78	Control Male
	Control	Male	1780.77	Control Male
	Control	Male	1554.09	Control Male
	Control	Male	2283.52	Control Male
	Control	Male	1779.51	Control Male
	Control	Male	2349.81	Control Male
	Control	Male	1336.16	Control Male
	Control	Male	1412.52	Control Male
	Control	Male	1234.45	Control Male
	Control	Male	2366.17	Control Male
	Control	Male	2441.72	Control Male
	Control	Male	1082.59	Control Male
	Control	Male	1225.93	Control Male
	Control	Male	1479.32	Control Male
	Control	Male	2467.55	Control Male
[truncated: 38,001 more rows]

## Sheet: Figure 5
Frequency entering the cat zone	sex_f	.epred
Excluding extreme values	Male	25.536
	Male	27.2423
	Male	25.3627
	Male	29.8863
	Male	28.6568
	Male	31.0364
	Male	25.3475
	Male	32.5755
	Male	27.8187
	Male	27.0785
	Male	28.7935
	Male	28.7685
	Male	30.0998
	Male	29.7813
	Male	27.1878
	Male	28.6333
	Male	28.6748
	Male	30.7823
	Male	30.1836
	Male	33.6065
	Male	29.7539
	Male	25.1531
	Male	27.7249
	Male	26.7272
	Male	30.2919
	Male	24.6392
	Male	26.9588
	Male	28.5176
	Male	29.9908
	Male	22.5012
	Male	25.1511
	Male	32.0902
	Male	26.5705
	Male	32.4542
	Male	26.0329
	Male	25.4369
	Male	27.5073
	Male	26.1207
	Male	26.9249
	Male	26.1171
	Male	24.5416
	Male	27.3868
	Male	30.8689
	Male	24.7863
	Male	31.6973
	Male	23.9237
	Male	33.8372
	Male	29.7572
	Male	26.4816
	Male	23.89
	Male	29.671
	Male	26.1492
	Male	29.0602
	Male	28.4893
	Male	29.9285
	Male	25.3244
	Male	30.9072
	Male	36.883
	Male	36.8096
	Male	23.2564
	Male	31.0026
	Male	36.6151
	Male	24.2685
	Male	32.9803
	Male	27.9797
	Male	31.7998
	Male	26.294
	Male	28.8096
	Male	29.9045
	Male	25.6997
	Male	30.5551
	Male	29.6227
	Male	27.1143
	Male	24.7588
	Male	24.3341
	Male	32.8023
	Male	23.4446
	Male	21.1849
	Male	30.3519
	Male	28.2796
	Male	25.0715
	Male	31.3878
	Male	37.0564
	Male	25.7144
	Male	30.4846
	Male	24.6259
	Male	34.5497
	Male	36.4704
	Male	22.8927
	Male	31.2778
	Male	30.6714
	Male	27.2998
	Male	26.9879
	Male	22.7856
	Male	24.3948
	Male	37.0986
	Male	35.2604
	Male	23.5961
	Male	27.0831
	Male	33.0757
	Male	28.617
	Male	26.354
	Male	25.1262
	Male	33.7625
	Male	30.5752
	Male	29.5871
	Male	25.8647
	Male	31.1988
	Male	30.582
	Male	27.0095
	Male	28.0041
	Male	28.0088
	Male	28.4802
	Male	28.2677
	Male	28.2677
	Male	26.4385
	Male	26.2577
	Male	26.5697
	Male	29.0329
	Male	22.1153
	Male	35.0684
	Male	29.071
	Male	28.8838
	Male	25.4695
	Male	27.6407
	Male	28.9943
	Male	29.5413
	Male	29.0591
	Male	25.6961
	Male	28.7414
	Male	27.5499
	Male	29.0745
	Male	27.3056
	Male	27.4811
	Male	30.8482
	Male	28.3399
	Male	27.633
	Male	27.6529
	Male	29.2611
	Male	29.2611
	Male	28.3807
	Male	32.4782
	Male	27.4891
	Male	29.8902
	Male	26.8574
	Male	27.3734
	Male	29.4684
	Male	24.3858
	Male	29.1843
	Male	29.1843
	Male	28.3308
	Male	21.472
	Male	35.3769
	Male	23.7459
	Male	27.7446
	Male	26.4856
	Male	31.7642
	Male	27.1642
	Male	28.3915
	Male	28.8636
	Male	25.796
	Male	30.8442
	Male	31.9573
	Male	34.6082
	Male	24.4561
	Male	24.6819
	Male	30.1004
	Male	26.1618
	Male	28.3189
	Male	35.5159
	Male	25.2042
	Male	30.396
	Male	24.6661
	Male	26.0113
	Male	32.2059
	Male	27.0512
	Male	32.4958
	Male	32.7126
	Male	22.4361
	Male	28.627
	Male	29.5978
	Male	31.677
	Male	25.5971
	Male	29.8442
	Male	30.8566
	Male	23.4125
	Male	28.7119
	Male	35.7375
	Male	21.8375
	Male	27.4142
	Male	25.8997
	Male	27.4825
	Male	26.79
	Male	25.2256
	Male	31.8539
	Male	23.6364
	Male	27.2006
	Male	33.4225
	Male	36.3553
	Male	22.5066
	Male	34.7191
	Male	31.8434
	Male	28.6972
	Male	26.7223
	Male	28.2804
	Male	27.6825
	Male	27.646
	Male	26.3703
	Male	28.4432
	Male	28.6081
	Male	31.3922
	Male	31.3768
	Male	26.0623
	Male	25.3024
	Male	34.0051
	Male	30.8893
	Male	26.363
	Male	33.3191
	Male	29.9446
	Male	38.0134
	Male	35.0828
	Male	29.9327
	Male	31.4478
	Male	32.7876
	Male	32.707
	Male	26.3983
	Male	27.7782
	Male	28.6052
	Male	24.9424
	Male	29.7485
	Male	29.631
	Male	31.0448
	Male	28.3779
	Male	27.5957
	Male	26.0975
	Male	29.7652
	Male	25.3417
	Male	37.7185
	Male	35.0733
	Male	24.862
	Male	30.1568
	Male	27.7299
	Male	27.6197
	Male	28.3005
	Male	26.2782
	Male	30.8393
	Male	27.0406
	Male	25.6012
	Male	32.9058
	Male	29.6615
	Male	26.2714
	Male	34.0854
	Male	30.657
	Male	27.7598
	Male	32.0603
	Male	34.47
	Male	22.483
	Male	33.5199
	Male	31.041
	Male	24.1596
	Male	27.1135
	Male	26.6754
	Male	28.4108
	Male	30.334
	Male	26.737
	Male	26.0706
	Male	32.0812
	Male	27.395
	Male	28.643
	Male	31.2335
	Male	25.0296
	Male	28.9943
	Male	38.931
	Male	37.9322
	Male	30.4398
	Male	26.4448
	Male	20.7949
	Male	32.2259
	Male	31.2703
	Male	23.6046
	Male	22.9248
	Male	23.8666
	Male	30.8677
	Male	26.8676
	Male	32.1422
	Male	29.6606
	Male	27.1197
	Male	25.3647
	Male	30.6447
	Male	30.1215
	Male	25.6599
	Male	28.9677
	Male	28.9381
	Male	29.5336
	Male	26.9475
	Male	33.0103
	Male	23.0047
	Male	33.2439
	Male	29.892
	Male	29.9701
	Male	27.6955
	Male	25.9411
	Male	27.8187
	Male	35.9928
	Male	27.0985
	Male	29.7688
	Male	27.5938
	Male	32.7362
	Male	26.1519
	Male	30.9409
	Male	34.22
	Male	26.3427
	Male	27.8062
	Male	32.053
	Male	27.8466
	Male	32.2736
	Male	24.9606
	Male	29.4782
	Male	27.1683
	Male	28.2705
	Male	22.7301
	Male	28.867
	Male	26.6815
	Male	30.1176
	Male	27.5645
	Male	24.8148
	Male	31.3007
	Male	32.1728
	Male	29.399
	Male	27.7937
	Male	30.251
	Male	28.5589
	Male	29.4808
	Male	29.9207
	Male	29.6111
	Male	27.4792
	Male	25.4417
	Male	35.2921
	Male	31.9937
	Male	27.3876
	Male	30.3513
	Male	30.6987
	Male	26.1033
	Male	28.9752
	Male	25.0214
	Male	31.769
	Male	26.0881
	Male	26.0381
	Male	28.0503
	Male	39.6068
	Male	29.9075
	Male	34.0119
	Male	26.0587
	Male	24.8563
	Male	30.6141
	Male	25.3937
	Male	28.279
	Male	30.738
	Male	24.7343
	Male	26.6492
	Male	32.2694
	Male	28.3325
	Male	29.9111
	Male	28.8289
	Male	28.3912
	Male	30.6895
	Male	32.5276
	Male	26.9079
	Male	26.5168
	Male	25.2322
	Male	33.6465
	Male	21.1126
	Male	25.5703
	Male	29.098
	Male	32.2217
	Male	28.4956
	Male	33.1585
	Male	24.2183
	Male	23.9524
	Male	29.644
	Male	32.9108
	Male	25.241
	Male	31.4856
	Male	27.9347
	Male	29.9632
	Male	25.8583
	Male	29.1161
	Male	25.8156
	Male	31.3856
	Male	27.54
	Male	28.4589
	Male	32.7263
	Male	25.6566
	Male	29.2643
	Male	30.3562
	Male	27.7729
	Male	26.6205
	Male	27.5874
	Male	30.5688
	Male	25.4021
	Male	30.7171
	Male	26.4893
	Male	26.6882
	Male	22.3821
	Male	21.0791
	Male	23.2051
	Male	27.6794
	Male	28.7817
	Male	26.435
	Male	25.0998
	Male	28.5978
	Male	29.8965
	Male	34.3434
	Male	23.0741
	Male	34.0411
	Male	31.402
	Male	25.0444
	Male	32.8082
	Male	24.3349
	Male	34.112
	Male	26.2814
	Male	34.5777
	Male	35.02
	Male	26.4163
	Male	25.7898
	Male	29.2845
	Male	26.5957
	Male	28.4046
	Male	30.4306
	Male	26.621
	Male	27.9691
	Male	27.9691
	Male	26.4848
	Male	30.4937
	Male	30.3228
	Male	23.7949
	Male	29.2582
	Male	29.6102
	Male	32.3418
	Male	24.7385
	Male	29.4826
	Male	30.0995
	Male	28.0523
	Male	28.0523
	Male	23.0314
	Male	25.4977
	Male	27.3887
	Male	26.1315
	Male	32.9025
	Male	33.2948
	Male	26.4935
	Male	30.5578
	Male	26.3113
	Male	27.3682
	Male	25.693
	Male	25.737
	Male	27.9758
	Male	24.3451
	Male	21.8872
	Male	23.9958
	Male	31.8281
	Male	26.7122
	Male	28.9987
	Male	24.9694
	Male	26.4319
	Male	31.27
	Male	26.2945
	Male	31.0963
	Male	30.0019
	Male	32.3871
	Male	31.2531
	Male	29.2278
	Male	33.1735
	Male	26.9977
	Male	29.149
	Male	30.451
	Male	26.5428
	Male	30.5419
	Male	29.1399
	Male	28.9587
	Male	28.2138
	Male	28.9416
	Male	26.285
	Male	28.3529
	Male	33.4392
	Male	28.9622
	Male	28.7685
	Male	28.2014
	Male	25.6127
	Male	25.0482
	Male	31.456
	Male	25.3325
	Male	28.1861
	Male	23.3893
	Male	25.4804
	Male	30.2553
	Male	26.8802
	Male	30.8467
	Male	28.343
	Male	26.6532
	Male	30.8288
	Male	31.6985
	Male	30.798
	Male	29.1175
	Male	27.7002
	Male	30.3878
	Male	26.8555
	Male	28.2909
	Male	27.6911
	Male	28.939
	Male	29.2553
	Male	24.4116
	Male	34.2487
	Male	26.8721
	Male	33.3194
	Male	24.9819
	Male	33.3627
	Male	24.522
	Male	38.4716
	Male	23.0748
	Male	26.3024
	Male	28.145
	Male	26.1704
	Male	30.4556
	Male	34.8628
	Male	27.2287
	Male	32.7175
	Male	25.7517
	Male	25.7517
	Male	23.1138
	Male	33.4272
	Male	32.2655
	Male	24.4786
	Male	20.9285
	Male	31.3627
	Male	27.9915
	Male	29.8977
	Male	30.9688
	Male	25.6794
	Male	26.9354
	Male	30.4312
	Male	29.384
	Male	25.9738
	Male	26.7606
	Male	32.2182
	Male	33.1244
	Male	26.2289
	Male	33.8494
	Male	24.917
	Male	31.9161
	Male	27.5662
	Male	27.2815
	Male	24.2877
	Male	30.2992
	Male	26.1623
	Male	28.1608
	Male	29.2875
	Male	28.3946
	Male	30.2241
	Male	26.8445
	Male	28.2799
	Male	28.4145
	Male	33.6731
	Male	27.826
	Male	29.2673
	Male	27.5549
	Male	29.5271
	Male	26.6722
	Male	31.2941
	Male	30.6361
	Male	29.6585
	Male	27.2368
	Male	24.0595
	Male	33.2492
	Male	27.5929
	Male	27.6736
	Male	25.5575
	Male	28.6427
	Male	28.9329
	Male	28.1051
	Male	28.4284
	Male	26.8013
	Male	26.5535
	Male	31.1782
	Male	28.1135
	Male	26.9612
	Male	27.9839
	Male	28.1715
	Male	30.8276
	Male	30.3671
	Male	31.0805
	Male	36.547
	Male	25.0059
	Male	35.1038
	Male	35.0915
	Male	40.909
	Male	21.1415
	Male	24.8665
	Male	28.257
	Male	25.2812
	Male	24.9272
	Male	27.942
	Male	31.2991
	Male	24.6891
	Male	32.3211
	Male	23.5525
	Male	28.6941
	Male	26.9023
	Male	24.1094
	Male	32.584
	Male	24.9262
	Male	27.2178
	Male	27.8655
	Male	29.921
	Male	27.4614
	Male	28.3614
	Male	27.5524
	Male	27.002
	Male	30.6751
	Male	26.3812
	Male	34.537
	Male	21.4154
	Male	25.5138
	Male	26.1775
	Male	27.3323
	Male	25.9227
	Male	35.3105
	Male	36.1631
	Male	28.8985
	Male	28.7935
	Male	26.8955
	Male	28.1619
	Male	33.3991
	Male	33.3991
	Male	24.3293
	Male	28.4654
	Male	26.8974
	Male	26.4517
	Male	32.659
	Male	28.3379
	Male	25.1428
	Male	27.0666
	Male	24.2329
	Male	25.0029
	Male	28.3314
	Male	28.5881
	Male	32.1847
	Male	27.3717
	Male	29.898
	Male	25.533
	Male	29.7016
	Male	30.8893
	Male	36.5818
	Male	32.281
	Male	27.0244
	Male	27.6886
	Male	26.6439
	Male	31.5237
	Male	27.3983
	Male	28.651
	Male	24.7821
	Male	31.741
	Male	21.7669
	Male	35.4577
	Male	25.2183
	Male	26.5875
	Male	32.5312
	Male	25.5503
	Male	27.8296
	Male	25.7108
	Male	31.4202
	Male	28.2315
	Male	25.5342
	Male	27.829
	Male	30.0992
	Male	30.7494
	Male	29.9752
	Male	28.633
	Male	27.9828
	Male	28.6966
	Male	25.8652
	Male	31.8023
	Male	36.8774
	Male	28.1028
	Male	32.7892
	Male	30.7389
	Male	26.7403
	Male	30.6508
	Male	33.5243
	Male	31.9918
	Male	28.8702
	Male	32.6939
	Male	32.6104
	Male	27.5334
	Male	28.4049
	Male	29.636
	Male	33.3928
	Male	29.5466
	Male	29.5395
	Male	27.3714
	Male	27.3714
	Male	30.0112
	Male	27.019
	Male	24.827
	Male	29.4455
	Male	28.2915
	Male	28.6915
	Male	30.9632
	Male	25.4028
	Male	34.5428
	Male	26.5351
	Male	27.9057
	Male	24.9644
	Male	32.1059
	Male	27.3829
	Male	27.3654
	Male	25.082
	Male	32.6175
	Male	27.0217
	Male	26.4076
	Male	27.5257
	Male	25.415
	Male	31.9298
	Male	26.841
	Male	26.3145
	Male	26.6127
	Male	34.3376
	Male	25.3257
	Male	28.5741
	Male	30.7515
	Male	29.4107
	Male	28.4037
	Male	26.2163
	Male	26.3406
	Male	27.3091
	Male	25.6692
	Male	32.1297
	Male	26.7967
	Male	31.2107
	Male	24.4373
	Male	31.5859
	Male	24.1903
	Male	24.0682
	Male	29.212
	Male	26.3769
	Male	36.0364
	Male	23.6982
	Male	24.7843
	Male	21.6715
	Male	33.4583
	Male	32.7231
	Male	25.85
	Male	30.9085
	Male	28.4731
	Male	33.3471
	Male	34.9445
	Male	31.6235
	Male	27.9573
	Male	28.3104
	Male	31.3693
	Male	27.2952
	Male	32.0277
	Male	26.1869
	Male	31.9854
	Male	27.208
	Male	28.4683
	Male	28.143
	Male	30.1266
	Male	28.1701
	Male	32.3431
	Male	31.3527
	Male	25.6799
	Male	30.3119
	Male	30.9276
	Male	25.3427
	Male	23.6568
	Male	27.8588
	Male	25.098
	Male	24.9452
	Male	33.1042
	Male	33.8524
	Male	23.7094
	Male	33.6216
	Male	33.2316
	Male	24.912
	Male	30.9775
	Male	39.5403
	Male	39.1609
	Male	23.5289
	Male	34.7434
	Male	26.669
	Male	25.917
	Male	32.0005
	Male	26.1903
	Male	30.6242
	Male	26.5891
	Male	27.6471
	Male	29.3147
	Male	29.0463
	Male	30.7002
	Male	25.9991
	Male	31.0026
	Male	28.5059
	Male	32.2959
	Male	31.5341
	Male	23.0167
	Male	31.2322
	Male	23.6589
	Male	25.6314
	Male	28.6906
	Male	26.4168
	Male	29.2208
	Male	26.8112
	Male	27.1113
	Male	25.5424
	Male	32.7489
	Male	32.7797
	Male	23.9706
	Male	28.7616
	Male	26.2543
	Male	32.6544
	Male	26.1288
	Male	30.7334
	Male	28.8471
	Male	25.38
	Male	30.3714
	Male	25.0476
	Male	25.8867
	Male	26.3793
	Male	22.7276
	Male	22.3266
	Male	22.6061
	Male	23.2825
	Male	27.3474
	Male	34.2073
	Male	35.4431
	Male	27.9462
	Male	33.4707
	Male	24.1903
	Male	23.2287
	Male	24.0795
	Male	22.5375
	Male	35.7926
	Male	29.023
	Male	27.9132
	Male	28.2589
	Male	28.6619
	Male	29.3558
	Male	27.3135
	Male	30.2024
	Male	28.8488
	Male	34.2097
	Male	25.9622
	Male	32.8384
	Male	29.2354
	Male	28.1627
	Male	28.5924
	Male	29.315
	Male	27.4743
	Male	28.5944
	Male	28.5989
	Male	33.474
	Male	23.0057
	Male	35.9105
	Male	23.4141
	Male	28.8844
	Male	25.58
	Male	23.7611
	Male	21.5928
	Male	23.2964
	Male	34.0486
	Male	32.2584
	Male	27.3846
	Male	27.9043
	Male	28.9622
	Male	32.5765
	Male	33.0896
	Male	31.6925
	Male	30.7334
	Male	30.9737
	Male	24.9924
	Male	32.8329
	Male	28.8896
	Male	32.0498
	Male	24.8864
	Male	31.7912
	Male	32.0584
	Male	34.5836
	Male	30.9168
	Male	26.6722
	Male	35.587
	Male	21.8231
	Male	27.9073
	Male	28.3753
	Male	26.8665
	Male	30.5554
	Male	23.838
	Male	29.7471
	Male	27.7884
	Male	28.1233
	Male	28.8238
	Male	29.5904
	Male	32.8693
	Male	27.591
	Male	31.4277
	Male	27.5111
	Male	27.4306
	Male	28.7754
	Male	28.9703
	Male	29.4864
	Male	36.9727
	Male	31.8367
	Male	29.8233
	Male	30.5386
	Male	24.2477
	Male	27.0541
	Male	30.4626
	Male	24.4779
	Male	32.584
	Male	26.4469
	Male	26.5094
	Male	40.8281
	Male	23.5909
	Male	24.4539
	Male	27.6543
	Male	24.1043
	Male	24.1603
	Male	25.176
	Male	29.3866
	Male	29.212
	Male	29.866
	Male	31.01
	Male	27.5441
	Male	27.1167
	Male	24.6543
	Male	31.5672
	Male	26.69
	Male	28.8307
	Male	31.4466
	Male	29.3546
	Male	31.0252
	Male	22.542
	Male	27.0918
	Male	28.9263
	Male	29.0149
	Male	24.8056
	Male	25.8208
	Male	34.4036
	Male	25.9365
	Male	30.4078
	Male	24.8421
	Male	25.5284
	Male	29.245
	Male	27.0482
	Male	29.869
	Male	28.615
	Male	26.4572
	Male	28.3407
	Male	28.0739
	Male	27.0864
	Male	29.9902
	Male	31.2656
	Male	31.2641
	Male	27.9263
	Male	24.7645
	Male	26.6207
	Male	26.0451
	Male	28.2287
	Male	29.4829
	Male	26.2821
	Male	29.918
	Male	26.1819
	Male	27.9957
	Male	28.7219
	Male	27.1183
	Male	26.0813
	Male	33.2415
	Male	35.4729
	Male	24.1301
	Male	30.5902
	Male	26.9736
	Male	34.0616
	Male	35.9058
	Male	21.2286
	Male	30.4705
	Male	28.2502
	Male	26.7007
	Male	28.8968
	Male	25.3706
	Male	24.0723
	Male	27.8499
	Male	35.6807
	Male	29.25
	Male	29.4075
	Male	27.9663
	Male	28.5564
	Male	27.6305
	Male	33.7213
	Male	31.4221
	Male	30.9153
	Male	28.0018
	Male	29.586
	Male	26.1464
	Male	29.7164
	Male	27.0544
	Male	31.8957
	Male	28.7771
	Male	27.7818
	Male	29.3749
	Male	22.8379
	Male	24.2836
	Male	28.7639
	Male	25.2612
	Male	25.138
	Male	27.1229
	Male	30.2795
	Male	26.1835
	Male	30.9233
	Male	27.075
	Male	30.4407
	Male	32.1847
	Male	32.61
	Male	30.4042
	Male	39.6123
	Male	29.8956
	Male	28.7797
	Male	32.0462
	Male	22.3228
	Male	28.9341
	Male	27.8185
	Male	29.7729
	Male	30.5624
	Male	27.3703
	Male	24.1753
	Male	34.7698
	Male	23.121
	Male	26.6388
	Male	31.5392
	Male	31.5392
	Male	31.6817
	Male	32.2178
	Male	30.6101
	Male	28.649
	Male	26.9278
	Male	32.5302
	Male	26.5328
	Male	27.6225
	Male	33.3654
	Male	32.9104
	Male	24.4275
	Male	29.5021
	Male	27.7607
	Male	27.767
	Male	29.0788
	Male	26.8142
	Male	28.7601
	Male	29.2401
	Male	29.7718
	Male	26.8294
	Male	29.7929
	Male	30.0589
	Male	29.4007
	Male	28.9237
	Male	27.9985
	Male	30.6374
	Male	28.5581
	Male	27.7293
	Male	30.7411
	Male	25.3437
	Male	31.0911
	Male	25.6353
	Male	31.8491
	Male	26.2034
	Male	29.9872
	Male	25.4949
	Male	31.0227
	Male	25.1345
	Male	32.7214
	Male	25.2107
	Male	25.4677
	Male	27.0044
	Male	26.2622
	Male	28.4976
	Male	21.6324
	Male	25.0256
	Male	30.6843
	Male	31.0764
	Male	28.0919
	Male	27.5549
	Male	29.9048
	Male	31.5111
	Male	31.5111
	Male	29.1819
	Male	28.0882
	Male	26.778
	Male	33.4814
	Male	26.335
	Male	26.913
	Male	26.653
	Male	28.4751
	Male	30.1062
	Male	30.4395
	Male	27.2039
	Male	28.2459
	Male	29.3051
	Male	30.3283
	Male	34.5404
	Male	30.6613
	Male	30.7706
	Male	28.5981
	Male	31.8275
	Male	29.9267
	Male	26.6058
	Male	24.003
	Male	23.9046
	Male	27.3687
	Male	31.0907
	Male	28.9341
	Male	30.9388
	Male	30.1879
	Male	27.5059
	Male	27.1849
	Male	31.6181
	Male	27.3006
	Male	30.5306
	Male	29.4537
	Male	25.3526
	Male	35.4655
	Male	27.7537
	Male	36.4871
	Male	31.7833
	Male	29.0951
	Male	28.8875
	Male	30.6496
	Male	26.576
	Male	28.1433
	Male	32.4928
	Male	29.4611
	Male	27.2044
	Male	30.1661
	Male	25.9118
	Male	25.244
	Male	28.7004
	Male	31.1517
	Male	27.0174
	Male	27.5822
	Male	30.7002
	Male	26.1388
	Male	30.0944
	Male	25.6325
	Male	33.3391
	Male	24.714
	Male	26.961
	Male	30.4769
	Male	31.9643
	Male	27.101
	Male	28.5878
	Male	31.8243
	Male	24.4789
	Male	25.7669
	Male	31.3123
	Male	27.8096
	Male	29.9455
	Male	29.5455
	Male	27.7562
	Male	27.3195
	Male	28.4976
	Male	25.4048
	Male	29.1464
	Male	27.2472
	Male	25.1717
	Male	24.3985
	Male	25.2324
	Male	27.744
	Male	34.2782
	Male	23.6521
	Male	31.4481
	Male	33.3377
	Male	24.2535
	Male	33.212
	Male	30.8893
	Male	26.8281
	Male	29.1776
	Male	26.7989
	Male	31.8571
	Male	35.26
	Male	23.4071
	Male	33.0248
	Male	24.9349
	Male	32.1602
	Male	24.2644
	Male	41.5584
	Male	28.9034
	Male	23.644
	Male	32.9717
	Male	32.1673
	Male	32.0059
	Male	25.1101
	Male	31.0389
	Male	25.4031
	Male	28.1011
	Male	28.176
	Male	35.5077
	Male	36.0674
	Male	31.5026
	Male	25.1425
	Male	23.0803
	Male	28.296
	Male	28.296
	Male	26.913
	Male	30.4708
	Male	26.9413
	Male	29.7917
	Male	25.2713
	Male	23.2715
	Male	24.7885
	Male	35.2248
	Male	33.8927
	Male	29.4897
	Male	27.7496
	Male	30.6815
	Male	28.2352
	Male	27.7157
	Male	25.6566
	Male	28.9648
	Male	25.5713
	Male	24.4933
	Male	29.2538
	Male	28.8512
	Male	30.8412
	Male	40.1214
	Male	21.0858
	Male	33.2259
	Male	34.0391
	Male	31.7309
	Male	26.8294
	Male	27.3983
	Male	30.1318
	Male	31.3969
	Male	29.4337
	Male	28.198
	Male	39.1762
	Male	26.6714
	Male	27.5519
	Male	30.8952
	Male	27.2458
	Male	29.6108
	Male	29.8522
	Male	29.8573
	Male	26.7052
	Male	29.6778
	Male	26.8673
	Male	33.689
	Male	29.7286
	Male	34.8112
	Male	29.1443
	Male	27.7218
	Male	26.6516
	Male	32.8424
	Male	26.661
	Male	27.4723
	Male	26.0529
	Male	25.7849
	Male	25.8234
	Male	36.0357
	Male	29.8932
	Male	29.5579
	Male	33.4055
	Male	29.9425
	Male	28.3532
	Male	28.8209
	Male	27.0747
	Male	26.3793
	Male	29.6517
	Male	33.6846
	Male	27.2009
	Male	30.9809
	Male	31.8596
	Male	29.5851
	Male	27.2494
	Male	29.7863
	Male	30.5291
	Male	29.6731
	Male	26.8193
	Male	27.4331
	Male	31.8027
	Male	24.5723
	Male	23.4725
	Male	32.0424
	Male	26.5553
	Male	32.1432
	Male	26.657
	Male	30.1957
	Male	27.2199
	Male	29.2889
	Male	22.1574
	Male	27.0853
	Male	30.835
	Male	25.6202
	Male	28.6525
	Male	33.4088
	Male	33.1261
	Male	31.0553
	Male	30.8529
	Male	23.8965
	Male	25.9321
	Male	27.7848
	Male	31.0768
	Male	26.778
	Male	26.0357
	Male	35.6771
	Male	25.3726
	Male	29.8627
	Male	29.789
	Male	27.1094
	Male	32.8983
	Male	23.1666
	Male	32.8168
	Male	27.5797
	Male	27.6529
	Male	26.6314
	Male	28.7009
	Male	26.996
	Male	31.2225
	Male	26.2611
	Male	32.515
	Male	29.6073
	Male	32.3182
	Male	28.0523
	Male	29.6921
	Male	28.5844
	Male	30.5175
	Male	34.0309
	Male	27.4864
	Male	29.8869
	Male	25.9445
	Male	27.834
	Male	27.1925
	Male	27.2652
	Male	31.06
	Male	31.4601
	Male	31.2531
	Male	25.6946
	Male	32.847
	Male	33.1814
	Male	29.4941
	Male	25.9513
	Male	27.4888
	Male	28.2722
	Male	28.2773
	Male	28.1259
	Male	28.1675
	Male	27.6559
	Male	27.685
	Male	31.7277
	Male	27.7332
	Male	28.3455
	Male	25.5069
	Male	24.577
	Male	31.9487
	Male	29.4959
	Male	27.5541
	Male	30.1104
	Male	27.3583
	Male	28.3838
	Male	30.167
	Male	30.4017
	Male	34.3359
	Male	26.1762
	Male	25.6892
	Male	31.4375
	Male	30.6129
	Male	27.9775
	Male	25.6468
	Male	28.1079
	Male	27.5899
	Male	30.2108
	Male	33.1884
	Male	29.2491
	Male	29.3881
	Male	27.5053
	Male	24.141
	Male	35.4311
	Male	31.7915
	Male	24.7803
	Male	27.731
	Male	26.9316
	Male	29.4243
	Male	31.7363
	Male	23.7423
	Male	32.2043
	Male	24.7123
	Male	24.6378
	Male	32.9009
	Male	27.9828
	Male	27.8761
	Male	27.308
	Male	27.8382
	Male	29.0155
	Male	28.1197
	Male	25.8071
	Male	40.5307
	Male	38.5193
	Male	32.5433
	Male	34.6414
	Male	31.1555
	Male	27.0571
	Male	29.3496
	Male	31.5515
	Male	26.5612
	Male	25.4387
	Male	26.0547
	Male	24.9033
	Male	23.6584
	Male	28.0484
	Male	28.4441
	Male	27.6015
	Male	26.2864
	Male	22.9106
	Male	30.311
	Male	21.665
	Male	28.0072
	Male	30.071
	Male	26.0675
	Male	25.6499
	Male	31.734
	Male	32.3848
	Male	24.4309
	Male	22.764
	Male	25.0604
	Male	29.1105
	Male	29.9105
	Male	31.5347
	Male	30.6932
	Male	26.8837
	Male	24.9514
	Male	28.8633
	Male	28.6092
	Male	26.0004
	Male	30.2132
	Male	25.1571
	Male	27.3107
	Male	29.0024
	Male	26.3951
	Male	25.735
	Male	23.1529
	Male	23.3046
	Male	24.9801
	Male	29.0422
	Male	27.5938
	Male	24.2312
	Male	33.2655
	Male	28.5658
	Male	32.0398
	Male	31.5392
	Male	30.5224
	Male	24.6597
	Male	26.6956
	Male	32.4477
	Male	25.5621
	Male	28.5472
	Male	25.7888
	Male	25.701
	Male	27.7362
	Male	26.4628
	Male	28.2646
	Male	29.594
	Male	27.1615
	Male	31.8973
	Male	29.0013
	Male	28.4512
	Male	27.2603
	Male	29.0111
	Male	26.3996
	Male	30.1854
	Male	27.7926
	Male	32.7486
	Male	24.5181
	Male	33.209
	Male	29.51
	Male	29.6532
	Male	26.4938
	Male	29.421
	Male	27.251
	Male	29.5919
	Male	27.851
	Male	34.232
	Male	31.2503
	Male	27.8151
	Male	28.8099
	Male	31.05
	Male	30.1526
	Male	26.5192
	Male	41.161
	Male	39.3742
	Male	31.7661
	Male	30.958
	Male	30.6034
	Male	27.059
	Male	30.9202
	Male	25.2428
	Male	29.0573
	Male	29.5765
	Male	30.2196
	Male	29.6322
	Male	28.0705
	Male	25.4127
	Male	31.6586
	Male	35.8621
	Male	31.6146
	Male	32.8398
	Male	24.4226
	Male	26.8335
	Male	26.9766
	Male	24.9799
	Male	26.6426
	Male	30.1089
	Male	30.3289
	Male	27.1262
	Male	31.8565
	Male	24.6259
	Male	23.9385
	Male	36.2689
	Male	24.3448
	Male	26.1513
	Male	26.7493
	Male	26.867
	Male	31.0392
	Male	26.5707
	Male	32.0966
	Male	31.051
	Male	31.3132
	Male	24.5458
	Male	36.7968
	Male	35.5027
	Male	35.3688
	Male	25.8019
	Male	27.1786
	Male	29.1024
	Male	28.5218
	Male	27.6258
	Male	29.3051
	Male	29.2333
	Male	27.5871
	Male	24.3946
	Male	25.2357
	Male	26.109
	Male	34.5701
	Male	24.1634
	Male	33.4807
	Male	29.3819
	Male	27.9904
	Male	28.305
	Male	28.703
	Male	28.3529
	Male	28.6883
	Male	26.3042
	Male	30.171
	Male	30.9344
	Male	27.1308
	Male	32.0488
	Male	31.6583
	Male	33.5917
	Male	25.091
	Male	32.0248
	Male	27.6465
	Male	31.456
	Male	29.3455
	Male	28.6757
	Male	26.3806
	Male	29.5635
	Male	29.0344
	Male	30.1462
	Male	28.46
	Male	28.7814
	Male	28.0355
	Male	23.753
	Male	26.6639
	Male	31.987
	Male	24.0913
	Male	32.8766
	Male	27.2319
	Male	29.4575
	Male	24.573
	Male	28.3507
	Male	26.7213
	Male	30.5636
	Male	32.1114
	Male	37.9295
	Male	25.4544
	Male	26.0852
	Male	27.1639
	Male	29.9401
	Male	27.2507
	Male	28.7834
	Male	32.0123
	Male	24.8523
	Male	26.9491
	Male	30.004
	Male	26.2351
	Male	24.6928
	Male	23.279
	Male	27.9573
	Male	24.8697
	Male	31.7147
	Male	26.3034
	Male	28.5515
	Male	28.9451
	Male	28.805
	Male	27.8647
	Male	25.0767
	Male	32.6335
	Male	25.078
	Male	26.0589
	Male	28.9949
	Male	31.8909
	Male	26.2895
	Male	26.913
	Male	26.7215
	Male	39.8607
	Male	42.933
	Male	39.1496
	Male	24.86
	Male	27.4383
	Male	30.0646
	Male	23.3529
	Male	34.674
	Male	22.5098
	Male	31.0292
	Male	24.9586
	Male	30.9939
	Male	26.8222
	Male	28.7955
	Male	30.8186
	Male	25.2403
	Male	33.7905
	Male	33.9524
	Male	34.4611
	Male	28.2358
	Male	30.3019
	Male	29.1065
	Male	27.7965
	Male	30.6404
	Male	31.676
	Male	27.9266
	Male	28.2324
	Male	28.0969
	Male	28.073
	Male	30.2786
	Male	29.9692
	Male	21.7482
	Male	31.5029
	Male	25.2392
	Male	25.8564
	Male	26.4163
	Male	29.5892
	Male	25.6894
	Male	25.645
	Male	28.7047
	Male	28.0489
	Male	21.8102
	Male	23.5866
	Male	40.2524
	Male	32.0299
	Male	33.0314
	Male	30.3981
	Male	29.8552
	Male	36.7622
	Male	36.8174
	Male	22.0506
	Male	27.8129
	Male	26.5984
	Male	29.8314
	Male	29.6743
	Male	26.982
	Male	29.5593
	Male	29.3027
	Male	25.9946
	Male	28.2643
	Male	32.4276
	Male	27.3485
	Male	29.5354
	Male	26.3408
	Male	25.1868
	Male	31.9742
	Male	36.2682
	Male	32.9058
	Male	32.1866
	Male	32.5384
	Male	29.3999
	Male	30.7202
	Male	30.7282
	Male	27.8104
	Male	26.2094
	Male	31.1542
	Male	25.7229
	Male	29.2714
	Male	27.5769
	Male	28.165
	Male	28.05
	Male	30.5954
	Male	26.6671
	Male	28.7302
	Male	32.0799
	Male	30.8689
	Male	31.8717
	Male	29.1831
	Male	27.5408
	Male	28.4808
	Male	32.975
	Male	32.975
	Male	23.8044
	Male	28.7926
	Male	28.4785
	Male	27.2417
	Male	24.3502
	Male	21.8292
	Male	27.7118
	Male	27.8873
	Male	30.1649
	Male	26.3256
	Male	29.671
	Male	26.9189
	Male	28.5313
	Male	25.9243
	Male	27.9607
	Male	27.8338
	Male	29.1992
	Male	26.3909
	Male	27.1295
	Male	26.7785
	Male	29.9845
	Male	28.4122
	Male	28.4284
	Male	28.4404
	Male	24.1395
	Male	34.3005
	Male	28.3728
	Male	27.5323
	Male	26.9138
	Male	32.6117
	Male	22.6974
	Male	27.4864
	Male	27.1186
	Male	29.1426
	Male	29.1426
	Male	28.3203
	Male	27.4998
	Male	27.945
	Male	23.9977
	Male	30.1212
	Male	29.6864
	Male	26.524
	Male	24.6348
	Male	23.9055
	Male	27.2341
	Male	24.34
	Male	27.1672
	Male	27.4487
	Male	26.8429
	Male	29.3036
	Male	35.1439
	Male	33.2974
	Male	23.5671
	Male	33.3427
	Male	27.5896
	Male	34.8534
	Male	32.9151
	Male	28.7578
	Male	24.4234
	Male	25.0893
	Male	39.1105
	Male	37.6435
	Male	33.1473
	Male	24.0506
	Male	35.5187
	Male	27.6526
	Male	25.7968
	Male	26.0501
	Male	37.9458
	Male	27.5414
	Male	28.2892
	Male	28.4103
	Male	28.9816
	Male	24.1912
	Male	25.5406
	Male	26.8016
	Male	26.8587
	Male	27.7232
	Male	27.9118
	Male	31.5748
	Male	26.1278
	Male	35.0947
	Male	22.7162
	Male	26.575
	Male	28.5044
	Male	31.4277
	Male	27.8065
	Male	30.8282
	Male	20.7818
	Male	28.7811
	Male	27.7254
	Male	28.9714
	Male	28.8289
	Male	29.6523
	Male	27.5397
	Male	27.829
	Male	25.4048
	Male	31.041
	Male	23.3069
	Male	28.9523
	Male	23.644
	Male	28.5601
	Male	28.854
	Male	30.341
	Male	26.4456
	Male	27.5723
	Male	32.1583
	Male	24.8148
	Male	29.9713
	Male	26.0243
	Male	27.9473
	Male	28.4589
	Male	31.7934
	Male	30.4626
	Male	29.7402
	Male	26.9189
	Male	32.323
	Male	23.9235
	Male	26.5973
	Male	28.2657
	Male	28.2674
	Male	29.1347
	Male	29.8621
	Male	29.7962
	Male	29.091
	Male	31.0168
	Male	25.8779
	Male	29.4702
	Male	29.8346
	Male	28.8085
	Male	28.3955
	Male	31.1222
	Male	26.8305
	Male	33.0179
	Male	32.3787
	Male	25.141
	Male	33.2898
	Male	33.4279
	Male	31.8689
	Male	26.4353
	Male	33.1546
	Male	33.3437
	Male	29.2673
	Male	29.4057
	Male	30.4446
	Male	23.6724
	Male	29.2225
	Male	30.0511
	Male	31.0485
	Male	26.5102
	Male	28.7834
	Male	27.3827
	Male	30.5205
	Male	28.2423
	Male	35.561
	Male	27.0964
	Male	23.706
	Male	31.1904
	Male	32.5494
	Male	32.3431
	Male	24.2532
	Male	27.4035
	Male	31.6665
	Male	27.0036
	Male	29.9006
	Male	34.066
	Male	32.8887
	Male	24.9691
	Male	32.9592
	Male	31.332
	Male	27.9596
	Male	26.6356
	Male	23.361
	Male	23.7153
	Male	35.3508
	Male	29.5851
	Male	28.7067
	Male	31.6086
	Male	24.3057
	Male	27.5045
	Male	28.9619
	Male	27.1411
	Male	33.7632
	Male	28.207
	Male	28.3594
	Male	28.4799
	Male	27.8435
	Male	25.6466
	Male	27.782
	Male	31.8606
	Male	31.9432
	Male	34.3692
	Male	36.2442
	Male	35.9446
	Male	32.709
	Male	27.3105
	Male	35.3052
	Male	34.5035
	Male	33.6374
	Male	34.1342
	Male	31.9004
	Male	26.2756
	Male	29.7149
	Male	27.1083
	Male	28.4066
	Male	27.1938
	Male	26.2919
	Male	23.1751
	Male	26.314
	Male	30.0409
	Male	25.842
	Male	28.2273
	Male	28.7619
	Male	29.826
	Male	29.5735
	Male	26.3685
	Male	30.6067
	Male	28.4284
	Male	26.2711
	Male	32.2323
	Male	27.1172
	Male	29.0317
	Male	27.2455
	Male	29.1933
	Male	27.9512
	Male	29.0788
	Male	31.6817
	Male	30.7048
	Male	25.9059
	Male	23.2697
	Male	25.1523
	Male	30.596
	Male	32.7051
	Male	26.3187
	Male	29.4917
	Male	25.603
	Male	26.1791
	Male	30.9171
	Male	26.9165
	Male	28.4902
	Male	33.3821
	Male	24.1
	Male	23.6558
	Male	28.9595
	Male	31.5237
	Male	35.7729
	Male	32.7093
	Male	27.6205
	Male	30.0193
	Male	29.2734
	Male	28.47
	Male	35.9842
	Male	32.3385
	Male	24.866
	Male	28.3739
	Male	26.2908
	Male	28.0374
	Male	27.851
	Male	29.6953
	Male	27.649
	Male	33.2043
	Male	32.6463
	Male	25.7548
	Male	32.2127
	Male	28.7719
	Male	37.9087
	Male	38.3402
	Male	23.4359
	Male	34.674
	Male	33.0896
	Male	27.826
	Male	27.4759
	Male	30.9635
	Male	32.437
	Male	30.1556
	Male	28.8514
	Male	32.3499
	Male	26.4609
	Male	32.14
	Male	33.6984
	Male	32.4367
	Male	30.0424
	Male	27.0571
	Male	26.5415
	Male	34.0943
	Male	30.4209
	Male	24.8496
	Male	26.392
[truncated: 6,001 more rows]

## Sheet: Figure 6
Fig. 6a TgTH expression (relative to GAPDH)	Expt 1	Expt 2	Expt 3
WT Pru	1.27	1.37	1.52	average of technical triplicates
TgTH-0	2.53	2.56	2.47	average of technical triplicates
TgTH-mid	20.94	20.13	22.38	average of technical triplicates
TgTH-high	51.85	51.91	50.83	average of technical triplicates
Fig 6b Percent dopamine increase	Expt 1	Expt 2
TgTH-mid	136	129	average of technical triplicates
TgTH-high	268	259	average of technical triplicates

## Sheet: Figure S1
Proportion of time rats spent in the cat zone	line_f	sex_f	proportion_time_cat
Boxplot	Control	1	0.177258
	Control	1	0.002556
	Control	1	0.003742
	Control	1	0.126702
	Control	1	0.020782
	Control	1	0.015613
	Control	2	0.196276
	Control	2	0.100018
	Control	2	0.20208
	Control	2	0.113156
	Control	2	0.038951
	Control	2	0.085107
	Control	2	0.087018
	Control	2	0.134071
	Control	2	0.001027
	Control	2	0.024338
	Control	2	0.222444
	Control	2	0.018267
	Control	1	0.007676
	Control	1	0.057582
	Control	1	0.035307
	Control	1	0.014871
	Control	1	0.009542
	Control	1	0.236987
	WT	2	0.982476
	WT	1	0.420707
	WT	1	0.744684
	WT	1	0.520089
	WT	1	0.807436
	TgTH0	2	0.066751
	WT	2	0.556391
	WT	2	0.214547
	WT	2	0.123396
	TgTH0	2	0.195787
	WT	1	0.466622
	WT	2	0.140622
	WT	2	0.545738
	TgTH0	1	0.085307
	WT	1	0.097196
	WT	2	0.126684
	TgTH0	1	0.048413
	WT	2	0.181867
	WT	1	0.75768
	TgTH0	2	0.128342
	WT	1	0.169244
	WT	2	0.459689
	WT	2	0.137138
	TgTH0	1	0.181453
	WT	2	0.233036
	TgTH0	1	0.032591
	TgTH0	2	0.167253
	TgTH0	2	0.110098
	WT	1	0.195804
	TgTH0	1	0.078356
	TgTH0	2	0.046684
	WT	1	0.997591
	WT	2	0.209253
	TgTH0	1	0.950711
	WT	1	0.00172
	TgTH-MID	1	0.089853
	TgTH-HIGH	2	0.171822
	TgTH-MID	1	0.034253
	TgTH-MID	2	0.152218
	TgTH-HIGH	1	0.101947
	TgTH-HIGH	1	0.544498
	TgTH-HIGH	2	0.315676
	TgTH-HIGH	2	0.147738
	TgTH-HIGH	2	0.223027
	TgTH-MID	2	0.107476
	TgTH-HIGH	1	0.468107
	TgTH-MID	1	0.118822
	TgTH-MID	2	0.118382
	TgTH-HIGH	1	0.121453
	TgTH-HIGH	2	0.150467
	TgTH-MID	2	0.141684
	TgTH-HIGH	2	0.238778
	TgTH-MID	1	0.19008
	TgTH-HIGH	1	0.108347
	TgTH-MID	2	0.175533
	TgTH-MID	1	0.257858
	TgTH-HIGH	2	0.259436
	TgTH-HIGH	1	0.240907
	TgTH-HIGH	2	0.189293
	TgTH-HIGH	1	0.265622
	TgTH-MID	2	0.28824

## Sheet: Figure S2
Proportion of time rats spent in the cat zone	line_f	.epred
Including extreme values	Control	0.0616986
	Control	0.0994769
	Control	0.0719716
	Control	0.0707536
	Control	0.0870618
	Control	0.0964863
	Control	0.0924677
	Control	0.0929303
	Control	0.072244
	Control	0.0839038
	Control	0.0870992
	Control	0.108821
	Control	0.119969
	Control	0.0563459
	Control	0.0664509
	Control	0.0561315
	Control	0.0762263
	Control	0.0668678
	Control	0.0839492
	Control	0.0714949
	Control	0.0730998
	Control	0.0916519
	Control	0.079888
	Control	0.0972176
	Control	0.0500456
	Control	0.0742456
	Control	0.0667649
	Control	0.0691719
	Control	0.0838124
	Control	0.0967316
	Control	0.0681469
	Control	0.0742704
	Control	0.0787074
	Control	0.076876
	Control	0.0563496
	Control	0.0869252
	Control	0.0734645
	Control	0.0877542
	Control	0.0817833
	Control	0.0630188
	Control	0.0793903
	Control	0.0706656
	Control	0.080727
	Control	0.0953564
	Control	0.0902037
	Control	0.0866866
	Control	0.0924417
	Control	0.0944698
	Control	0.093522
	Control	0.0681342
	Control	0.0670077
	Control	0.0725092
	Control	0.0935949
	Control	0.0841948
	Control	0.0857741
	Control	0.079601
	Control	0.103603
	Control	0.115609
	Control	0.11681
	Control	0.126491
	Control	0.100773
	Control	0.102793
	Control	0.105894
	Control	0.0615979
	Control	0.0769839
	Control	0.0665819
	Control	0.060042
	Control	0.0562306
	Control	0.096673
	Control	0.067873
	Control	0.063838
	Control	0.0865323
	Control	0.0867127
	Control	0.0768242
	Control	0.0762799
	Control	0.108232
	Control	0.105393
	Control	0.0931226
	Control	0.0982847
	Control	0.0953521
	Control	0.0864446
	Control	0.0901775
	Control	0.0964942
	Control	0.0896423
	Control	0.0832154
	Control	0.114664
	Control	0.0788381
	Control	0.0722319
	Control	0.104698
	Control	0.0781459
	Control	0.087472
	Control	0.0765078
	Control	0.0843214
	Control	0.0591855
	Control	0.0601194
	Control	0.0748424
	Control	0.058609
	Control	0.0779588
	Control	0.0770543
	Control	0.0966076
	Control	0.0888976
	Control	0.0718702
	Control	0.0794232
	Control	0.0884951
	Control	0.0980289
	Control	0.0823234
	Control	0.109639
	Control	0.0779516
	Control	0.114691
	Control	0.136973
	Control	0.0778582
	Control	0.0654358
	Control	0.0661321
	Control	0.0801854
	Control	0.0612244
	Control	0.069512
	Control	0.0939442
	Control	0.0993292
	Control	0.111071
	Control	0.0795395
	Control	0.0811995
	Control	0.0789747
	Control	0.0522654
	Control	0.108915
	Control	0.0934932
	Control	0.0906009
	Control	0.052757
	Control	0.0588013
	Control	0.0707845
	Control	0.0578888
	Control	0.0585357
	Control	0.0904017
	Control	0.0983965
	Control	0.103095
	Control	0.102906
	Control	0.0934796
	Control	0.0971097
	Control	0.154185
	Control	0.134982
	Control	0.0484491
	Control	0.0868458
	Control	0.0761757
	Control	0.064935
	Control	0.0661976
	Control	0.0540996
	Control	0.064257
	Control	0.0586979
	Control	0.0464914
	Control	0.0885572
	Control	0.0572702
	Control	0.0894703
	Control	0.0758862
	Control	0.0701648
	Control	0.0789093
	Control	0.0784728
	Control	0.0851995
	Control	0.0665179
	Control	0.0688571
	Control	0.0768987
	Control	0.0639002
	Control	0.0812756
	Control	0.078606
	Control	0.0655227
	Control	0.0717789
	Control	0.0777169
	Control	0.103869
	Control	0.064472
	Control	0.0518612
	Control	0.081145
	Control	0.0860954
	Control	0.0850251
	Control	0.0877782
	Control	0.0811331
	Control	0.0897174
	Control	0.0966896
	Control	0.0956466
	Control	0.0808428
	Control	0.0752658
	Control	0.0795446
	Control	0.0720398
	Control	0.10537
	Control	0.0938523
	Control	0.107636
	Control	0.103935
	Control	0.123304
	Control	0.12134
	Control	0.0903359
	Control	0.0950738
	Control	0.0823294
	Control	0.0864636
	Control	0.0712755
	Control	0.057538
	Control	0.104086
	Control	0.0709867
	Control	0.0737919
	Control	0.0775507
	Control	0.0767236
	Control	0.0810973
	Control	0.0781704
	Control	0.0974592
	Control	0.07749
	Control	0.0730497
	Control	0.0526751
	Control	0.0665645
	Control	0.0740219
	Control	0.0836375
	Control	0.0852479
	Control	0.0856519
	Control	0.0975622
	Control	0.0700768
	Control	0.0830949
	Control	0.0718875
	Control	0.074201
	Control	0.0829861
	Control	0.0936993
	Control	0.100375
	Control	0.0765226
	Control	0.0815995
	Control	0.056975
	Control	0.0532342
	Control	0.0720391
	Control	0.0883871
	Control	0.0787096
	Control	0.0472558
	Control	0.042448
	Control	0.106128
	Control	0.119443
	Control	0.136902
	Control	0.0956042
	Control	0.0799218
	Control	0.0870856
	Control	0.0913136
	Control	0.0986674
	Control	0.0859539
	Control	0.082545
	Control	0.0734196
	Control	0.0834339
	Control	0.0863097
	Control	0.0886792
	Control	0.0775593
	Control	0.0768795
	Control	0.0932468
	Control	0.0665099
	Control	0.0642366
	Control	0.0631559
	Control	0.0696615
	Control	0.0686778
	Control	0.0812025
	Control	0.0650589
	Control	0.0584377
	Control	0.0716577
	Control	0.0704171
	Control	0.0790955
	Control	0.0886808
	Control	0.071673
	Control	0.0665403
	Control	0.0646792
	Control	0.0759052
	Control	0.0802032
	Control	0.0708063
	Control	0.0624731
	Control	0.0711716
	Control	0.0749893
	Control	0.0742951
	Control	0.0964445
	Control	0.0966826
	Control	0.108194
	Control	0.0946573
	Control	0.0976388
	Control	0.0903779
	Control	0.0869911
	Control	0.105525
	Control	0.0740898
	Control	0.0979874
	Control	0.068178
	Control	0.0866161
	Control	0.0792771
	Control	0.073005
	Control	0.086522
	Control	0.08656
	Control	0.0941086
	Control	0.0795066
	Control	0.078974
	Control	0.0817976
	Control	0.0779049
	Control	0.0630342
	Control	0.0619131
	Control	0.0629852
	Control	0.0823544
	Control	0.0986007
	Control	0.105472
	Control	0.0529783
	Control	0.0782641
	Control	0.0650218
	Control	0.0734352
	Control	0.0640343
	Control	0.0495181
	Control	0.0769058
	Control	0.07527
	Control	0.0761159
	Control	0.0841147
	Control	0.0792545
	Control	0.0751879
	Control	0.063948
	Control	0.0753815
	Control	0.0625328
	Control	0.110107
	Control	0.099941
	Control	0.116076
	Control	0.106027
	Control	0.11216
	Control	0.0924979
	Control	0.0852027
	Control	0.0787611
	Control	0.0816033
	Control	0.0854508
	Control	0.0970326
	Control	0.0877254
	Control	0.0824012
	Control	0.0791553
	Control	0.0803634
	Control	0.0813563
	Control	0.0797947
	Control	0.0947499
	Control	0.0780969
	Control	0.0803626
	Control	0.0693408
	Control	0.0807753
	Control	0.109242
	Control	0.113361
	Control	0.0755761
	Control	0.0763229
	Control	0.0920506
	Control	0.0639983
	Control	0.0974029
	Control	0.102652
	Control	0.0921727
	Control	0.109703
	Control	0.124656
	Control	0.0704845
	Control	0.0799961
	Control	0.0841116
	Control	0.0719102
	Control	0.0635321
	Control	0.0771376
	Control	0.0745693
	Control	0.0762228
	Control	0.0815448
	Control	0.0857859
	Control	0.0693543
	Control	0.116386
	Control	0.0959862
	Control	0.108463
	Control	0.103568
	Control	0.078223
	Control	0.0703275
	Control	0.0901725
	Control	0.0700462
	Control	0.0719409
	Control	0.0751184
	Control	0.0740411
	Control	0.0967141
	Control	0.116568
	Control	0.118247
	Control	0.14754
	Control	0.148065
	Control	0.181286
	Control	0.162065
	Control	0.134673
	Control	0.0935678
	Control	0.102906
	Control	0.101776
	Control	0.0974891
	Control	0.101155
	Control	0.066026
	Control	0.0709821
	Control	0.0942212
	Control	0.0715693
	Control	0.076182
	Control	0.0731479
	Control	0.0529788
	Control	0.0949096
	Control	0.0887075
	Control	0.0794854
	Control	0.0601624
	Control	0.0540117
	Control	0.0644557
	Control	0.0538871
	Control	0.0818464
	Control	0.0939885
	Control	0.0850064
	Control	0.0815096
	Control	0.0909079
	Control	0.101652
	Control	0.0606539
	Control	0.0775722
	Control	0.0726081
	Control	0.0980086
	Control	0.067611
	Control	0.0697536
	Control	0.0704957
	Control	0.0699551
	Control	0.0948263
	Control	0.0755098
	Control	0.0882212
	Control	0.054804
	Control	0.056865
	Control	0.0501307
	Control	0.0508812
	Control	0.085226
	Control	0.0566193
	Control	0.0941231
	Control	0.0705455
	Control	0.110224
	Control	0.10141
	Control	0.0837456
	Control	0.125106
	Control	0.130705
	Control	0.13383
	Control	0.113766
	Control	0.116004
	Control	0.128805
	Control	0.0942408
	Control	0.109143
	Control	0.0794905
	Control	0.0916977
	Control	0.0667823
	Control	0.0814917
	Control	0.0673957
	Control	0.0780148
	Control	0.0501245
	Control	0.072811
	Control	0.0676911
	Control	0.0810132
	Control	0.0561909
	Control	0.0498719
	Control	0.0506591
	Control	0.0534509
	Control	0.063134
	Control	0.0597981
	Control	0.0607691
	Control	0.0666497
	Control	0.0715188
	Control	0.0713715
	Control	0.0633129
	Control	0.0718162
	Control	0.0627977
	Control	0.0739876
	Control	0.0742814
	Control	0.0689488
	Control	0.0811145
	Control	0.0737345
	Control	0.0620376
	Control	0.0720759
	Control	0.0950411
	Control	0.0875974
	Control	0.0769129
	Control	0.0987697
	Control	0.0818998
	Control	0.0621255
	Control	0.0700156
	Control	0.0868054
	Control	0.0899636
	Control	0.109822
	Control	0.108592
	Control	0.117625
	Control	0.111634
	Control	0.0623981
	Control	0.0603827
	Control	0.0604991
	Control	0.0998008
	Control	0.132497
	Control	0.0930872
	Control	0.0798917
	Control	0.0855321
	Control	0.0958657
	Control	0.0908087
	Control	0.0960878
	Control	0.107017
	Control	0.104551
	Control	0.0923385
	Control	0.102411
	Control	0.087985
	Control	0.0773214
	Control	0.0897493
	Control	0.0846214
	Control	0.072838
	Control	0.0895208
	Control	0.077851
	Control	0.0766747
	Control	0.0631991
	Control	0.0520499
	Control	0.0653509
	Control	0.0712973
	Control	0.0572394
	Control	0.0766839
	Control	0.0815246
	Control	0.0683988
	Control	0.0783276
	Control	0.0651667
	Control	0.0924081
	Control	0.096819
	Control	0.0689995
	Control	0.076827
	Control	0.0740178
	Control	0.0934178
	Control	0.0550531
	Control	0.0657312
	Control	0.078772
	Control	0.0752853
	Control	0.0848223
	Control	0.102481
	Control	0.10547
	Control	0.0978478
	Control	0.0914232
	Control	0.107484
	Control	0.0786161
	Control	0.0753097
	Control	0.0731507
	Control	0.076529
	Control	0.0714942
	Control	0.0777635
	Control	0.0877182
	Control	0.0555274
	Control	0.0534838
	Control	0.0582992
	Control	0.0651959
	Control	0.0815441
	Control	0.0904692
	Control	0.0831872
	Control	0.0839077
	Control	0.102206
	Control	0.101616
	Control	0.0713669
	Control	0.0850446
	Control	0.0759704
	Control	0.10019
	Control	0.0983566
	Control	0.109463
	Control	0.0813855
	Control	0.0914947
	Control	0.0733686
	Control	0.0986363
	Control	0.125008
	Control	0.0960669
	Control	0.104825
	Control	0.108026
	Control	0.0622713
	Control	0.087393
	Control	0.0878463
	Control	0.0785871
	Control	0.0823657
	Control	0.0813227
	Control	0.102734
	Control	0.09604
	Control	0.112638
	Control	0.0807389
	Control	0.0767342
	Control	0.0900545
	Control	0.0770614
	Control	0.0699596
	Control	0.0691275
	Control	0.0916752
	Control	0.0558788
	Control	0.0515684
	Control	0.147682
	Control	0.133558
	Control	0.114666
	Control	0.089706
	Control	0.0921928
	Control	0.0919337
	Control	0.0636095
	Control	0.0550901
	Control	0.0495252
	Control	0.0702164
	Control	0.0905992
	Control	0.0875606
	Control	0.0571698
	Control	0.0642714
	Control	0.0621884
	Control	0.0874944
	Control	0.067027
	Control	0.110157
	Control	0.0731337
	Control	0.0950815
	Control	0.113219
	Control	0.0444522
	Control	0.0852502
	Control	0.095315
	Control	0.0546581
	Control	0.07457
	Control	0.0631063
	Control	0.0756376
	Control	0.0607486
	Control	0.0952003
	Control	0.0615038
	Control	0.0619881
	Control	0.050623
	Control	0.0811846
	Control	0.0572351
	Control	0.0630732
	Control	0.0836513
	Control	0.0536922
	Control	0.0536506
	Control	0.0425212
	Control	0.0685442
	Control	0.0642348
	Control	0.0885935
	Control	0.0792399
	Control	0.0549658
	Control	0.0736369
	Control	0.0796032
	Control	0.0685793
	Control	0.119379
	Control	0.103554
	Control	0.12399
	Control	0.122021
	Control	0.131827
	Control	0.0752463
	Control	0.0597358
	Control	0.0639259
	Control	0.0622865
	Control	0.0762897
	Control	0.0655515
	Control	0.0559754
	Control	0.0848238
	Control	0.0726343
	Control	0.0841686
	Control	0.0842349
	Control	0.0774857
	Control	0.0836153
	Control	0.0789827
	Control	0.0920941
	Control	0.0964445
	Control	0.0634144
	Control	0.0459742
	Control	0.0470268
	Control	0.131596
	Control	0.138992
	Control	0.106287
	Control	0.100692
	Control	0.0914315
	Control	0.0871246
	Control	0.0885863
	Control	0.062175
	Control	0.075929
	Control	0.117464
	Control	0.0535968
	Control	0.0455693
	Control	0.0406249
	Control	0.0379831
	Control	0.046776
	Control	0.0573269
	Control	0.0706511
	Control	0.0682142
	Control	0.07956
	Control	0.111287
	Control	0.0925962
	Control	0.0690175
	Control	0.0767441
	Control	0.0966512
	Control	0.0621593
	Control	0.0575315
	Control	0.0699063
	Control	0.06984
	Control	0.078902
	Control	0.0766839
	Control	0.0812958
	Control	0.088504
	Control	0.0907699
	Control	0.0863791
	Control	0.0638715
	Control	0.063259
	Control	0.0866715
	Control	0.0717935
	Control	0.0720625
	Control	0.0818479
	Control	0.0595121
	Control	0.0655711
	Control	0.0815935
	Control	0.0692782
	Control	0.087651
	Control	0.0963095
	Control	0.0996948
	Control	0.114733
	Control	0.0860632
	Control	0.0845905
	Control	0.0925466
	Control	0.116675
	Control	0.129183
	Control	0.0584113
	Control	0.0896121
	Control	0.0850204
	Control	0.120165
	Control	0.106139
	Control	0.0800668
	Control	0.0645378
	Control	0.0582245
	Control	0.0713119
	Control	0.0560013
	Control	0.0568006
	Control	0.0672996
	Control	0.0733869
	Control	0.0573755
	Control	0.0630371
	Control	0.0550724
	Control	0.0746584
	Control	0.0666373
	Control	0.0900217
	Control	0.0842797
	Control	0.0729313
	Control	0.0733536
	Control	0.0755552
	Control	0.0938744
	Control	0.091821
	Control	0.0941095
	Control	0.0843083
	Control	0.0749761
	Control	0.0797947
	Control	0.097315
	Control	0.088454
	Control	0.0781293
	Control	0.0774228
	Control	0.0886719
	Control	0.0903779
	Control	0.110695
	Control	0.0811853
	Control	0.0822026
	Control	0.0963347
	Control	0.0718742
	Control	0.098898
	Control	0.0766004
	Control	0.0875654
	Control	0.0829359
	Control	0.0860207
	Control	0.0739958
	Control	0.073712
	Control	0.0681767
	Control	0.0716677
	Control	0.0609806
	Control	0.0759908
	Control	0.0739157
	Control	0.0748618
	Control	0.0833055
	Control	0.0819532
	Control	0.0767498
	Control	0.0589132
	Control	0.102057
	Control	0.100647
	Control	0.0885629
	Control	0.0728259
	Control	0.0600787
	Control	0.0853977
	Control	0.0943536
	Control	0.090812
	Control	0.0636852
	Control	0.0500617
	Control	0.0790919
	Control	0.084326
	Control	0.061171
	Control	0.0765693
	Control	0.0612198
	Control	0.064972
	Control	0.0796245
	Control	0.0676223
	Control	0.0760631
	Control	0.0570987
	Control	0.0565483
	Control	0.0818517
	Control	0.089688
	Control	0.0902678
	Control	0.0797389
	Control	0.0556918
	Control	0.0593818
	Control	0.0661315
	Control	0.0665068
	Control	0.0810363
	Control	0.09231
	Control	0.0820518
	Control	0.0669252
	Control	0.085015
	Control	0.0739082
	Control	0.0767165
	Control	0.0762355
	Control	0.095702
	Control	0.0862261
	Control	0.0877782
	Control	0.0780897
	Control	0.0757776
	Control	0.0920556
	Control	0.0676892
	Control	0.0862718
	Control	0.0813608
	Control	0.114371
	Control	0.0801213
	Control	0.0857977
	Control	0.101982
	Control	0.0506975
	Control	0.0627142
	Control	0.066972
	Control	0.0660205
	Control	0.0620399
	Control	0.0625346
	Control	0.0693092
	Control	0.0713278
	Control	0.082983
	Control	0.0849163
	Control	0.0856104
	Control	0.0943561
	Control	0.0931336
	Control	0.106942
	Control	0.105988
	Control	0.0822396
	Control	0.082567
	Control	0.091998
	Control	0.0849987
	Control	0.121593
	Control	0.0879321
	Control	0.0912821
	Control	0.0816873
	Control	0.119286
	Control	0.0796993
	Control	0.0867468
	Control	0.0966381
	Control	0.0914216
	Control	0.0847881
	Control	0.0683504
	Control	0.0569084
	Control	0.0655993
	Control	0.0753898
	Control	0.0858275
	Control	0.102702
	Control	0.100077
	Control	0.094974
	Control	0.0823272
	Control	0.0802688
	Control	0.0799983
	Control	0.0719309
	Control	0.0875934
	Control	0.0951444
	Control	0.086086
	Control	0.0950979
	Control	0.0784092
	Control	0.064989
	Control	0.0631518
	Control	0.0611658
	Control	0.0719363
	Control	0.0852494
	Control	0.0503957
	Control	0.0592813
	Control	0.0853431
	Control	0.0832116
	Control	0.0752916
	Control	0.0857012
	Control	0.0898654
	Control	0.0716391
	Control	0.103413
	Control	0.0726593
	Control	0.0693414
	Control	0.0658849
	Control	0.0483786
	Control	0.121162
	Control	0.109708
	Control	0.102025
	Control	0.0823249
	Control	0.0777678
	Control	0.0774671
	Control	0.0849862
	Control	0.0830988
	Control	0.119136
	Control	0.101953
	Control	0.111893
	Control	0.107768
	Control	0.095409
	Control	0.0781891
	Control	0.0816258
	Control	0.091552
	Control	0.0945434
	Control	0.0757391
	Control	0.086999
	Control	0.100308
	Control	0.0910857
	Control	0.0838216
	Control	0.0558793
	Control	0.0653014
	Control	0.0665838
	Control	0.06303
	Control	0.0618893
	Control	0.0603872
	Control	0.0920907
	Control	0.07828
	Control	0.0854719
	Control	0.0915013
	Control	0.105515
	Control	0.113045
	Control	0.09763
	Control	0.114863
	Control	0.102282
	Control	0.0665186
	Control	0.091449
	Control	0.0879489
	Control	0.1173
	Control	0.109109
	Control	0.0802423
	Control	0.0730612
	Control	0.0648409
	Control	0.0642029
	Control	0.0602869
	Control	0.0643274
	Control	0.0638511
	Control	0.064887
	Control	0.0848541
	Control	0.0818645
	Control	0.0643503
	Control	0.0828294
	Control	0.0990067
	Control	0.0973642
	Control	0.144445
	Control	0.0866074
	Control	0.0885992
	Control	0.0768526
	Control	0.0661766
	Control	0.095574
	Control	0.103022
	Control	0.134078
	Control	0.0533927
	Control	0.0668565
	Control	0.0635107
	Control	0.0788061
	Control	0.0955135
	Control	0.108281
	Control	0.0879625
	Control	0.0821558
	Control	0.0943912
	Control	0.0621348
	Control	0.0700208
	Control	0.0806958
	Control	0.0958925
	Control	0.0519793
	Control	0.0667076
	Control	0.0908756
	Control	0.0923167
	Control	0.0822871
	Control	0.0858966
	Control	0.0673347
	Control	0.0649769
	Control	0.0637466
	Control	0.0628873
	Control	0.137936
	Control	0.121409
	Control	0.0574876
	Control	0.0768313
	Control	0.0751094
	Control	0.0858181
	Control	0.0885871
	Control	0.0649095
	Control	0.0645885
	Control	0.0750733
	Control	0.0449381
	Control	0.0756866
	Control	0.0685046
	Control	0.0729739
	Control	0.0901586
	Control	0.105853
	Control	0.110142
	Control	0.0988053
	Control	0.101788
	Control	0.0705927
	Control	0.0708688
	Control	0.0640655
	Control	0.049016
	Control	0.0582536
	Control	0.0833559
	Control	0.0804958
	Control	0.0697368
	Control	0.0575792
	Control	0.056661
	Control	0.0597223
	Control	0.0486463
	Control	0.0479833
	Control	0.0590064
	Control	0.0663356
	Control	0.0806906
	Control	0.0754421
	Control	0.0741817
	Control	0.070657
	Control	0.0737352
	Control	0.0726317
	Control	0.0923754
	Control	0.118285
	Control	0.113858
	Control	0.115148
	Control	0.103821
	Control	0.110272
	Control	0.101459
	Control	0.0611768
	Control	0.0559342
	Control	0.127913
	Control	0.0673869
	Control	0.0900823
	Control	0.0795007
	Control	0.0716657
	Control	0.0424281
	Control	0.0424281
	Control	0.0587195
	Control	0.0877542
	Control	0.0792304
	Control	0.0787089
	Control	0.0628348
	Control	0.0515738
	Control	0.0539432
	Control	0.107669
	Control	0.132484
	Control	0.11571
	Control	0.126617
	Control	0.138729
	Control	0.078428
	Control	0.0741536
	Control	0.0737475
	Control	0.0869419
	Control	0.0806617
	Control	0.085855
	Control	0.0928544
	Control	0.0639774
	Control	0.0629734
	Control	0.0770586
	Control	0.0794707
	Control	0.0937087
	Control	0.0930222
	Control	0.0834155
	Control	0.0834308
	Control	0.0903589
	Control	0.0583151
	Control	0.0633978
	Control	0.0722259
	Control	0.0799733
	Control	0.0542128
	Control	0.0894605
	Control	0.0926651
	Control	0.0692492
	Control	0.0961947
	Control	0.0823627
	Control	0.0702386
	Control	0.0704413
	Control	0.0810296
	Control	0.0991111
	Control	0.0670158
	Control	0.0793187
	Control	0.0806091
	Control	0.070495
	Control	0.0515988
	Control	0.101833
	Control	0.101833
	Control	0.10979
	Control	0.108483
	Control	0.116202
	Control	0.058034
	Control	0.0711961
	Control	0.0766075
	Control	0.0922497
	Control	0.105704
	Control	0.0740226
	Control	0.117129
	Control	0.0752644
	Control	0.093045
	Control	0.0731737
	Control	0.0783377
	Control	0.0802984
	Control	0.0914564
	Control	0.0923595
	Control	0.0673442
	Control	0.0716012
	Control	0.0683395
	Control	0.0672205
	Control	0.066047
	Control	0.0748181
	Control	0.0806417
	Control	0.0783052
	Control	0.0758301
	Control	0.0759655
	Control	0.0612745
	Control	0.0709867
	Control	0.0695469
	Control	0.108651
	Control	0.0706472
	Control	0.0763038
	Control	0.0738959
	Control	0.074355
	Control	0.0821121
	Control	0.0782908
	Control	0.0799593
	Control	0.081628
	Control	0.0754763
	Control	0.123547
	Control	0.096007
	Control	0.102192
	Control	0.0855517
	Control	0.084428
	Control	0.0922355
	Control	0.0792027
	Control	0.0950566
	Control	0.0790555
	Control	0.0756432
	Control	0.0879882
	Control	0.0862238
	Control	0.0883025
	Control	0.0577782
	Control	0.0784374
	Control	0.0691455
	Control	0.0835578
	Control	0.0905103
	Control	0.103611
	Control	0.0550063
	Control	0.0633248
	Control	0.0711121
	Control	0.0683707
	Control	0.120361
	Control	0.0566631
	Control	0.0616922
	Control	0.0680948
	Control	0.066071
	Control	0.0749345
	Control	0.0613297
	Control	0.0781134
	Control	0.084201
	Control	0.0688308
	Control	0.0573047
	Control	0.0597167
	Control	0.0690998
	Control	0.0796853
	Control	0.079078
	Control	0.0838009
	Control	0.075936
	Control	0.0814647
	Control	0.0629999
	Control	0.0684338
	Control	0.065949
	Control	0.0864738
	Control	0.0776875
	Control	0.0865537
	Control	0.0842774
	Control	0.0940873
	Control	0.0578746
	Control	0.0584822
	Control	0.0863807
	Control	0.101267
	Control	0.118801
	Control	0.143713
	Control	0.135839
	Control	0.0970755
	Control	0.112449
	Control	0.0959949
	Control	0.111107
	Control	0.106323
	Control	0.10246
	Control	0.0908484
	Control	0.0804973
	Control	0.101856
	Control	0.104618
	Control	0.0588124
	Control	0.0666149
	Control	0.0880179
	Control	0.0578413
	Control	0.0634269
	Control	0.101106
	Control	0.0926987
	Control	0.0908665
	Control	0.0984391
	Control	0.0969905
	Control	0.0929994
	Control	0.0764393
	Control	0.0643172
	Control	0.0687379
	Control	0.0547558
	Control	0.0749928
	Control	0.0833139
	Control	0.0813668
	Control	0.0697205
	Control	0.0641987
	Control	0.0917702
	Control	0.0668278
	Control	0.0685646
	Control	0.0781372
	Control	0.0963165
	Control	0.086458
	Control	0.0797602
	Control	0.0894752
	Control	0.0812249
	Control	0.0716324
	Control	0.104628
	Control	0.0680244
	Control	0.103011
	Control	0.0862324
	Control	0.0846393
	Control	0.0924366
	Control	0.0983628
	Control	0.0985971
	Control	0.0797389
	Control	0.0947782
	Control	0.0752895
	Control	0.0816265
	Control	0.0488336
	Control	0.0757097
	Control	0.0626866
	Control	0.0799336
	Control	0.0727341
	Control	0.0539984
	Control	0.0588307
	Control	0.0633752
	Control	0.148403
	Control	0.129277
	Control	0.10137
	Control	0.0782648
	Control	0.0873093
	Control	0.0720104
	Control	0.0790984
	Control	0.0865655
	Control	0.0851652
	Control	0.0765877
	Control	0.0895958
	Control	0.0874736
	Control	0.0952589
	Control	0.0961217
	Control	0.0861356
	Control	0.104412
	Control	0.0890516
	Control	0.0890516
	Control	0.0870745
	Control	0.0764527
	Control	0.0672952
	Control	0.11292
	Control	0.102587
	Control	0.0898057
	Control	0.0777757
	Control	0.0869236
	Control	0.0589371
	Control	0.0910203
	Control	0.0689026
	Control	0.0809886
	Control	0.0778201
	Control	0.0835777
	Control	0.0987296
	Control	0.0729847
	Control	0.086849
	Control	0.0745314
	Control	0.12213
	Control	0.0723103
	Control	0.0600336
	Control	0.0696907
	Control	0.0680713
	Control	0.0954064
	Control	0.0874896
	Control	0.0899513
	Control	0.0847742
	Control	0.0745714
	Control	0.0470608
	Control	0.123883
	Control	0.129192
	Control	0.0949148
	Control	0.099331
	Control	0.0847253
	Control	0.081307
	Control	0.0699401
	Control	0.086594
	Control	0.0736089
	Control	0.0930627
	Control	0.118271
	Control	0.130187
	Control	0.0933492
	Control	0.10286
	Control	0.0773178
	Control	0.0963165
	Control	0.0957938
	Control	0.0972088
	Control	0.0794305
	Control	0.0727449
	Control	0.0611727
	Control	0.0852791
	Control	0.0583079
	Control	0.0832925
	Control	0.0694376
	Control	0.0736035
	Control	0.0630566
	Control	0.0577439
	Control	0.0962964
	Control	0.10546
	Control	0.0833169
	Control	0.0649392
	Control	0.0670095
	Control	0.0625569
	Control	0.0504819
	Control	0.116776
	Control	0.0598972
	Control	0.0757034
	Control	0.0768625
	Control	0.0752617
	Control	0.0780048
	Control	0.105395
	Control	0.120687
	Control	0.0988356
	Control	0.0906124
	Control	0.0764689
	Control	0.0880404
	Control	0.0924937
	Control	0.102698
	Control	0.0674667
	Control	0.0808146
	Control	0.0715686
	Control	0.0661494
	Control	0.0596
	Control	0.0546875
	Control	0.0719783
	Control	0.0717875
	Control	0.0942092
	Control	0.0793231
	Control	0.0989818
	Control	0.0693227
	Control	0.0662483
	Control	0.0854079
	Control	0.050377
	Control	0.0542451
	Control	0.0641891
	Control	0.100021
	Control	0.102013
	Control	0.0918878
	Control	0.0862411
	Control	0.0842851
	Control	0.110384
	Control	0.0932409
	Control	0.0728083
	Control	0.0795212
	Control	0.0772779
	Control	0.0889146
	Control	0.083031
	Control	0.0669889
	Control	0.0846331
	Control	0.106964
	Control	0.0894475
	Control	0.0821392
	Control	0.0900922
	Control	0.0784873
	Control	0.0496652
	Control	0.0913228
	Control	0.0907856
	Control	0.0908682
	Control	0.0939033
	Control	0.0650456
	Control	0.0818261
	Control	0.0717183
	Control	0.0695515
	Control	0.0801051
	Control	0.0996634
	Control	0.0906775
	Control	0.101509
	Control	0.0894507
	Control	0.0658535
	Control	0.0620306
	Control	0.0727408
	Control	0.0698783
	Control	0.0894964
	Control	0.104365
	Control	0.121366
	Control	0.102658
	Control	0.0958457
	Control	0.106574
	Control	0.105651
	Control	0.135018
	Control	0.111289
	Control	0.0521224
	Control	0.10646
	Control	0.0913867
	Control	0.0749054
	Control	0.101591
	Control	0.079689
	Control	0.0833146
	Control	0.0887997
	Control	0.103099
	Control	0.104858
	Control	0.0783095
	Control	0.0878679
	Control	0.0680098
	Control	0.0759199
	Control	0.0922464
	Control	0.087623
	Control	0.085782
	Control	0.0966346
	Control	0.0809611
	Control	0.0905441
	Control	0.0915387
	Control	0.0893864
	Control	0.122735
	Control	0.104674
	Control	0.106446
	Control	0.0901988
	Control	0.0964663
	Control	0.0609772
	Control	0.0718595
	Control	0.0695592
	Control	0.0586742
	Control	0.0637938
	Control	0.0716963
	Control	0.071021
	Control	0.0680308
	Control	0.0659502
	Control	0.0514219
	Control	0.0703235
	Control	0.0496841
	Control	0.0775665
	Control	0.0688648
	Control	0.0638673
	Control	0.0672921
	Control	0.0689263
	Control	0.115278
	Control	0.105647
	Control	0.100089
	Control	0.0842373
	Control	0.099519
	Control	0.0798689
	Control	0.0829693
	Control	0.0822396
	Control	0.0842635
	Control	0.0855885
	Control	0.073613
	Control	0.103857
	Control	0.068474
	Control	0.0646236
	Control	0.0511897
	Control	0.0679237
	Control	0.069633
	Control	0.101208
	Control	0.123182
	Control	0.0705357
	Control	0.0924459
	Control	0.0743818
	Control	0.0615812
	Control	0.0578713
	Control	0.08397
	Control	0.0534119
	Control	0.0613723
	Control	0.0783095
	Control	0.0770671
	Control	0.0538912
	Control	0.0947242
	Control	0.0840931
	Control	0.0782439
	Control	0.065595
	Control	0.071029
	Control	0.0764633
	Control	0.0774885
	Control	0.0757748
	Control	0.101218
	Control	0.0813526
	Control	0.10702
	Control	0.13597
	Control	0.131764
	Control	0.0681672
	Control	0.0727948
	Control	0.0742731
	Control	0.0935424
	Control	0.0969537
	Control	0.112846
	Control	0.0742944
	Control	0.0821332
	Control	0.0572685
	Control	0.0832917
	Control	0.0993587
	Control	0.0850555
	Control	0.0781459
	Control	0.0842164
	Control	0.0706623
	Control	0.0546126
	Control	0.139171
	Control	0.139507
	Control	0.0802209
	Control	0.11405
	Control	0.103667
	Control	0.0770387
	Control	0.0644431
	Control	0.0752644
	Control	0.0644262
	Control	0.0903828
	Control	0.0575809
	Control	0.0789449
	Control	0.0742175
	Control	0.102931
	Control	0.0832093
	Control	0.0986007
	Control	0.100257
	Control	0.0685646
	Control	0.0833192
	Control	0.0782756
	Control	0.0739766
	Control	0.0611279
	Control	0.0923142
	Control	0.12082
	Control	0.0892384
	Control	0.0873954
	Control	0.105719
	Control	0.0979485
	Control	0.099693
	Control	0.0963008
	Control	0.0985874
	Control	0.0779063
	Control	0.0783088
	Control	0.0852284
	Control	0.102895
	Control	0.102245
	Control	0.0680599
	Control	0.0671566
	Control	0.0613959
	Control	0.062493
	Control	0.0848914
	Control	0.0784063
	Control	0.0855861
	Control	0.0810385
	Control	0.0866415
	Control	0.096966
	Control	0.0936874
	Control	0.104531
	Control	0.103328
	Control	0.0695696
	Control	0.0750177
	Control	0.0855564
	Control	0.0827694
	Control	0.0511587
	Control	0.0793603
	Control	0.0659108
	Control	0.091567
	Control	0.0864644
	Control	0.0963731
	Control	0.0973977
	Control	0.10801
	Control	0.119469
	Control	0.0765551
	Control	0.0985048
	Control	0.0790329
	Control	0.0980413
	Control	0.0916286
	Control	0.100784
	Control	0.0676274
	Control	0.0708319
	Control	0.0820541
	Control	0.0914099
	Control	0.11452
	Control	0.101928
	Control	0.101738
	Control	0.068077
	Control	0.0822275
	Control	0.081464
	Control	0.0843121
	Control	0.0758126
	Control	0.0806424
	Control	0.0706518
	Control	0.0709241
	Control	0.072751
	Control	0.0706446
	Control	0.0727874
	Control	0.0952167
	Control	0.10171
	Control	0.0665136
	Control	0.0747054
	Control	0.0674674
	Control	0.0728536
	Control	0.0921418
	Control	0.0807248
	Control	0.0745569
	Control	0.070876
	Control	0.0680168
	Control	0.0454052
	Control	0.0515635
	Control	0.0599422
	Control	0.0600144
	Control	0.0619131
	Control	0.0975058
	Control	0.0982892
	Control	0.087639
	Control	0.103505
	Control	0.0829062
	Control	0.0934339
	Control	0.0678813
	Control	0.0773914
	Control	0.0795329
	Control	0.0632661
	Control	0.0625627
	Control	0.0876246
	Control	0.0915055
	Control	0.0957972
	Control	0.0735605
	Control	0.085612
	Control	0.100475
	Control	0.0657386
	Control	0.0669564
	Control	0.0845046
	Control	0.0942656
	Control	0.0690336
	Control	0.0878303
	Control	0.0894483
	Control	0.0550536
	Control	0.111416
	Control	0.104011
	Control	0.0940575
	Control	0.11454
	Control	0.0728333
	Control	0.0775743
	Control	0.0856206
	Control	0.0753815
	Control	0.0722828
	Control	0.0757006
	Control	0.0781372
	Control	0.0698315
	Control	0.0657147
	Control	0.0680409
	Control	0.0816205
	Control	0.0944784
	Control	0.0719309
	Control	0.07753
	Control	0.0805957
	Control	0.0681469
	Control	0.0825912
	Control	0.0724372
	Control	0.0653674
	Control	0.0987893
	Control	0.103004
	Control	0.0878944
	Control	0.0711201
	Control	0.067363
	Control	0.0816265
	Control	0.0942408
	Control	0.0599163
	Control	0.0571655
	Control	0.0816535
	Control	0.0820865
	Control	0.093301
	Control	0.0807129
	Control	0.0957912
	Control	0.0848976
	Control	0.0776287
	Control	0.0892116
	Control	0.0836046
	Control	0.0633716
	Control	0.0789463
	Control	0.0591688
	Control	0.0685902
	Control	0.0548361
	Control	0.0730632
	Control	0.0880918
	Control	0.0844713
	Control	0.095485
	Control	0.0879032
	Control	0.0860805
	Control	0.0676967
	Control	0.0912879
	Control	0.0842596
	Control	0.0975974
	Control	0.110557
	Control	0.0799144
	Control	0.0849186
	Control	0.0907782
	Control	0.0575798
	Control	0.0853641
	Control	0.0790133
	Control	0.0945939
	Control	0.0908178
	Control	0.0935593
	Control	0.0706354
	Control	0.0801589
	Control	0.0613073
	Control	0.0705967
	Control	0.0789376
	Control	0.090152
	Control	0.097236
	Control	0.0818975
	Control	0.0962025
	Control	0.0664131
	Control	0.0845773
	Control	0.0680054
	Control	0.0851045
	Control	0.0843067
	Control	0.0786444
	Control	0.0670859
	Control	0.090803
	Control	0.0767618
	Control	0.0768292
	Control	0.0787611
	Control	0.0746142
	Control	0.0898147
	Control	0.0906396
	Control	0.14835
	Control	0.044179
	Control	0.0514946
	Control	0.0729238
	Control	0.0526501
	Control	0.108762
	Control	0.0965857
	Control	0.0943143
	Control	0.0843677
	Control	0.0727233
	Control	0.0640991
	Control	0.125814
	Control	0.0628961
	Control	0.0621459
	Control	0.0688058
	Control	0.0624526
	Control	0.0633841
	Control	0.0644593
	Control	0.0842272
	Control	0.103794
	Control	0.0967665
	Control	0.11548
	Control	0.111804
	Control	0.0911296
	Control	0.0630773
	Control	0.0985847
	Control	0.0992612
	Control	0.114054
	Control	0.0669477
	Control	0.0687232
	Control	0.116516
	Control	0.0951702
	Control	0.143584
	Control	0.140504
	Control	0.0694551
	Control	0.0654004
	Control	0.0692918
	Control	0.0719763
	Control	0.0665888
	Control	0.0730626
	Control	0.04812
	Control	0.0725192
	Control	0.0810452
	Control	0.0787074
	Control	0.0920506
	Control	0.0731323
	Control	0.0639181
	Control	0.0623648
	Control	0.0660908
	Control	0.0640517
	Control	0.0820556
	Control	0.0804521
	Control	0.0894312
	Control	0.0913385
	Control	0.0713145
	Control	0.0598038
	Control	0.0812025
	Control	0.0855368
	Control	0.0722286
	Control	0.0885984
	Control	0.0679623
	Control	0.087671
	Control	0.0778833
	Control	0.14912
	Control	0.117455
	Control	0.120799
	Control	0.122426
	Control	0.0881633
	Control	0.0915462
	Control	0.100165
	Control	0.0877694
	Control	0.0835096
	Control	0.0999455
	Control	0.0992264
	Control	0.114207
	Control	0.111995
	Control	0.0937605
	Control	0.0794334
	Control	0.0959272
	Control	0.0780969
	Control	0.0642167
	Control	0.0667998
	Control	0.0697082
	Control	0.102356
	Control	0.103502
	Control	0.0864873
	Control	0.0676084
	Control	0.061937
	Control	0.0612382
	Control	0.0552308
	Control	0.132427
	Control	0.128297
	Control	0.082964
	Control	0.0989229
	Control	0.0937766
	Control	0.0852058
	Control	0.0908385
	Control	0.0893726
	Control	0.0823967
	Control	0.0901931
	Control	0.0841709
	Control	0.076325
	Control	0.0748154
	Control	0.0917543
	Control	0.0932917
	Control	0.0662007
	Control	0.0885968
	Control	0.0877862
	Control	0.105691
	Control	0.0874952
	Control	0.0837733
	Control	0.0837265
	Control	0.0683071
	Control	0.0686177
	Control	0.0855955
	Control	0.0846315
	Control	0.0645674
	Control	0.0473911
	Control	0.0705685
	Control	0.0658
	Control	0.0768185
	Control	0.0735919
	Control	0.0777398
	Control	0.0638804
	Control	0.0719543
	Control	0.0924392
	Control	0.0639834
	Control	0.0702164
	Control	0.0636166
	Control	0.0757916
	Control	0.0780379
	Control	0.0628289
	Control	0.0694409
	Control	0.0937163
	Control	0.0799122
	Control	0.0824337
	Control	0.0713019
	Control	0.0820051
	Control	0.0714192
	Control	0.0734638
	Control	0.0711227
	Control	0.0586399
	Control	0.0741337
	Control	0.0738295
	Control	0.0984328
	Control	0.0847315
	Control	0.0872607
	Control	0.0748735
	Control	0.0988044
	Control	0.0717009
	Control	0.0778266
	Control	0.0667512
	Control	0.0663195
	Control	0.0884515
	Control	0.0543699
	Control	0.056623
	Control	0.0847889
	Control	0.0791079
	Control	0.0999383
	Control	0.113078
	Control	0.0686784
	Control	0.0774942
	Control	0.0770387
	Control	0.072096
	Control	0.069479
	Control	0.0839338
	Control	0.111121
	Control	0.10654
	Control	0.12817
	Control	0.0976767
	Control	0.107695
	Control	0.11222
	Control	0.0722064
	Control	0.069668
	Control	0.0874058
	Control	0.082495
	Control	0.0685531
	Control	0.0833055
	Control	0.0842897
	Control	0.0897771
	Control	0.0990487
	Control	0.0678383
	Control	0.063459
	Control	0.0885104
	Control	0.106
	Control	0.0819284
	Control	0.0704145
	Control	0.113191
	Control	0.136723
	Control	0.0861615
	Control	0.0920088
	Control	0.0850578
	Control	0.0867935
	Control	0.0790009
	Control	0.0795659
	Control	0.0761538
	Control	0.101005
	Control	0.0727145
	Control	0.0699954
	Control	0.063681
	Control	0.0910162
	Control	0.0927904
	Control	0.0822584
	Control	0.0691133
	Control	0.0843098
	Control	0.0903762
	Control	0.0895216
	Control	0.0646574
	Control	0.0840947
	Control	0.101507
	Control	0.071965
	Control	0.0652795
	Control	0.0655662
	Control	0.0637765
	Control	0.0620329
	Control	0.0629881
	Control	0.0850827
	Control	0.0732246
	Control	0.0720057
	Control	0.0769598
	Control	0.0640793
	Control	0.0632684
	Control	0.116249
	Control	0.0923125
	Control	0.111741
	Control	0.0918978
	Control	0.104941
	Control	0.0655148
	Control	0.091488
	Control	0.0733958
	Control	0.0692273
	Control	0.0854555
	Control	0.0638739
	Control	0.101362
	Control	0.0872671
	Control	0.0866502
	Control	0.0788642
	Control	0.0716431
	Control	0.0614034
	Control	0.0680238
	Control	0.112157
	Control	0.0923964
	Control	0.0815284
	Control	0.0823151
	Control	0.105987
	Control	0.0745942
	Control	0.075922
	Control	0.0658087
	Control	0.052799
	Control	0.0521071
	Control	0.078267
	Control	0.102327
	Control	0.084785
	Control	0.0846997
	Control	0.0875958
	Control	0.103926
	Control	0.0832635
	Control	0.100274
	Control	0.0998619
	Control	0.102989
	Control	0.090535
	Control	0.0698764
	Control	0.0554011
	Control	0.130976
	Control	0.0810355
	Control	0.0712914
	Control	0.0934127
	Control	0.100515
	Control	0.0834805
	Control	0.0859987
	Control	0.0824579
	Control	0.0692382
	Control	0.0947997
	Control	0.0758701
	Control	0.0844837
	Control	0.0847261
	Control	0.098166
	Control	0.0825389
	Control	0.0700683
	Control	0.0767016
	Control	0.0797705
	Control	0.0981829
	Control	0.109188
	Control	0.127387
	Control	0.0944408
	Control	0.125525
	Control	0.0579925
	Control	0.0696363
	Control	0.0758862
	Control	0.100909
	Control	0.0714305
	Control	0.0625973
	Control	0.0689848
	Control	0.0821694
	Control	0.0924702
	Control	0.0829381
	Control	0.0627136
	Control	0.0940285
	Control	0.0865774
	Control	0.0853118
	Control	0.0908013
	Control	0.0772002
	Control	0.0855642
	Control	0.0874928
	Control	0.0754721
	Control	0.110205
	Control	0.0843229
	Control	0.0911205
	Control	0.0960235
	Control	0.0703432
	Control	0.0692415
	Control	0.106796
[truncated: 18,001 more rows]

## Sheet: Figure S3
Velocity in the cat zone	line_f	sex_f	velocity_cat
Boxplot	Control	1	3.03262
	Control	1	6.40707
	Control	1	8.43055
	Control	1	3.46491
	Control	1	5.1004
	Control	1	4.14794
	Control	2	3.98701
	Control	2	7.14367
	Control	2	3.26382
	Control	2	6.11108
	Control	2	6.38914
	Control	2	5.48729
	Control	2	5.46682
	Control	2	5.54869
	Control	2	12.2841
	Control	2	21.032
	Control	2	4.0886
	Control	2	6.91558
	Control	1	6.39944
	Control	1	5.73387
	Control	1	4.83735
	Control	1	5.17401
	Control	1	5.97397
	Control	1	2.48945
	WT	2	0.398506
	WT	1	3.83587
	WT	1	3.98726
	WT	1	1.30829
	WT	1	3.57537
	TgTH0	2	2.6887
	WT	2	1.99229
	WT	2	4.32726
	WT	2	5.18934
	TgTH0	2	4.44165
	WT	1	3.43412
	WT	2	5.19652
	WT	2	1.71038
	TgTH0	1	6.09905
	WT	1	5.78098
	WT	2	6.15821
	TgTH0	1	4.3733
	WT	2	4.92684
	WT	1	2.41456
	TgTH0	2	5.48521
	WT	1	3.75752
	WT	2	2.58015
	WT	2	3.89562
	TgTH0	1	2.04675
	WT	2	3.55381
	TgTH0	1	7.70589
	TgTH0	2	4.18722
	TgTH0	2	5.63436
	WT	1	4.04964
	TgTH0	1	6.00597
	TgTH0	2	6.57327
	WT	1	1.88245
	WT	2	3.73936
	TgTH0	1	0.605987
	WT	1	6.39051
	TgTH-MID	1	6.04834
	TgTH-HIGH	2	4.16499
	TgTH-MID	1	6.57553
	TgTH-MID	2	6.3168
	TgTH-HIGH	1	3.01097
	TgTH-HIGH	1	0.665252
	TgTH-HIGH	2	3.03214
	TgTH-HIGH	2	4.21122
	TgTH-HIGH	2	4.20447
	TgTH-MID	2	5.90649
	TgTH-HIGH	1	1.92102
	TgTH-MID	1	5.0092
	TgTH-MID	2	6.53589
	TgTH-HIGH	1	5.80277
	TgTH-HIGH	2	6.80077
	TgTH-MID	2	4.94064
	TgTH-HIGH	2	4.50127
	TgTH-MID	1	4.73865
	TgTH-HIGH	1	3.91369
	TgTH-MID	2	4.75244
	TgTH-MID	1	3.57723
	TgTH-HIGH	2	4.03401
	TgTH-HIGH	1	1.90536
	TgTH-HIGH	2	5.20748
	TgTH-HIGH	1	1.45974
	TgTH-MID	2	4.37672

## Sheet: Figure S4
Velocity in the cat zone	line_f	.epred
Including extreme values	Control	5.22239
	Control	5.71696
	Control	5.21864
	Control	5.68678
	Control	4.70014
	Control	5.41051
	Control	5.41019
	Control	6.11337
	Control	6.03898
	Control	5.93354
	Control	5.70047
	Control	5.15408
	Control	5.20034
	Control	5.85315
	Control	5.90617
	Control	5.73052
	Control	5.0719
	Control	5.2819
	Control	5.48342
	Control	4.5795
	Control	5.86251
	Control	5.09673
	Control	5.63215
	Control	5.48513
	Control	5.65005
	Control	5.6398
	Control	5.20461
	Control	5.08647
	Control	5.65431
	Control	5.39915
	Control	5.60985
	Control	5.40211
	Control	5.05847
	Control	4.73247
	Control	4.79075
	Control	5.1466
	Control	5.16281
	Control	5.32662
	Control	5.19892
	Control	5.45614
	Control	4.99624
	Control	5.62776
	Control	5.57705
	Control	5.27302
	Control	5.38495
	Control	5.65748
	Control	4.83322
	Control	5.23569
	Control	5.77547
	Control	5.7991
	Control	5.05325
	Control	6.04888
	Control	6.00851
	Control	6.06671
	Control	6.06671
	Control	5.06312
	Control	4.96816
	Control	5.03396
	Control	5.06552
	Control	6.08115
	Control	6.00974
	Control	5.18262
	Control	5.89994
	Control	4.98445
	Control	4.90129
	Control	5.97846
	Control	4.90659
	Control	5.6002
	Control	5.49037
	Control	5.53074
	Control	5.48193
	Control	5.5406
	Control	5.32855
	Control	5.42599
	Control	5.541
	Control	5.0116
	Control	5.49754
	Control	5.41284
	Control	4.98476
	Control	5.62458
	Control	5.43234
	Control	5.35437
	Control	5.35437
	Control	5.73544
	Control	5.00546
	Control	5.32734
	Control	5.2334
	Control	5.33896
	Control	5.52054
	Control	5.31484
	Control	5.2812
	Control	5.40571
	Control	5.20166
	Control	5.58328
	Control	5.68921
	Control	6.31968
	Control	4.82087
	Control	4.90108
	Control	5.24948
	Control	5.35768
	Control	5.3671
	Control	5.78551
	Control	5.32748
	Control	5.253
	Control	5.36732
	Control	5.06443
	Control	5.72113
	Control	5.38689
	Control	5.24738
	Control	6.04236
	Control	5.08175
	Control	5.09711
	Control	5.04168
	Control	5.23461
	Control	5.18729
	Control	5.44508
	Control	5.44987
	Control	5.75757
	Control	5.4223
	Control	5.55551
	Control	5.86903
	Control	5.43909
	Control	5.70505
	Control	5.30975
	Control	5.39523
	Control	5.10618
	Control	5.52855
	Control	5.39487
	Control	5.19636
	Control	5.27244
	Control	4.99026
	Control	5.66894
	Control	5.54282
	Control	5.36321
	Control	5.24094
	Control	5.10026
	Control	5.20317
	Control	5.1698
	Control	5.15713
	Control	4.71174
	Control	6.12427
	Control	5.9188
	Control	4.95292
	Control	5.40144
	Control	5.46001
	Control	5.05433
	Control	5.50738
	Control	5.25673
	Control	4.90106
	Control	5.28736
	Control	4.55757
	Control	5.3255
	Control	5.52607
	Control	5.49816
	Control	4.81931
	Control	4.75288
	Control	4.76531
	Control	5.03775
	Control	4.99214
	Control	4.94408
	Control	5.49556
	Control	5.55016
	Control	5.47101
	Control	5.29233
	Control	5.07899
	Control	5.32275
	Control	5.39464
	Control	5.43478
	Control	5.30062
	Control	5.21053
	Control	5.50117
	Control	5.5916
	Control	5.68151
	Control	5.58506
	Control	5.33769
	Control	5.66158
	Control	5.9665
	Control	4.63534
	Control	5.23345
	Control	5.70251
	Control	5.26662
	Control	5.4817
	Control	4.71884
	Control	5.48112
	Control	5.80863
	Control	5.05076
	Control	4.95174
	Control	5.49867
	Control	5.9242
	Control	5.45243
	Control	5.50229
	Control	4.89428
	Control	5.71304
	Control	5.696
	Control	5.39914
	Control	5.40961
	Control	5.86222
	Control	5.03455
	Control	5.08772
	Control	5.94308
	Control	6.13166
	Control	5.32939
	Control	5.35983
	Control	5.76736
	Control	5.55789
	Control	5.6997
	Control	6.02875
	Control	4.9518
	Control	4.93828
	Control	6.42632
	Control	4.48177
	Control	6.30465
	Control	5.87044
	Control	5.78216
	Control	5.59553
	Control	5.11684
	Control	4.83508
	Control	4.84772
	Control	5.19524
	Control	5.16615
	Control	5.21647
	Control	6.09044
	Control	5.41615
	Control	5.79653
	Control	5.59241
	Control	4.5673
	Control	5.13845
	Control	5.20687
	Control	5.36394
	Control	5.52013
	Control	5.07787
	Control	5.0559
	Control	4.94005
	Control	5.49562
	Control	5.258
	Control	5.2169
	Control	5.35873
	Control	5.63147
	Control	4.55402
	Control	5.16025
	Control	5.84389
	Control	5.18391
	Control	5.21573
	Control	5.73533
	Control	5.54798
	Control	5.23818
	Control	5.45585
	Control	5.57647
	Control	5.76021
	Control	5.53818
	Control	5.28667
	Control	5.34151
	Control	5.52541
	Control	5.70327
	Control	5.26283
	Control	5.59235
	Control	4.75847
	Control	5.39553
	Control	4.73438
	Control	4.98497
	Control	5.0085
	Control	5.24346
	Control	5.04937
	Control	5.38199
	Control	6.13782
	Control	6.23568
	Control	5.64879
	Control	4.79248
	Control	4.79891
	Control	5.88206
	Control	5.36697
	Control	4.88341
	Control	4.93858
	Control	5.14995
	Control	4.79072
	Control	5.57323
	Control	5.9551
	Control	5.76491
	Control	5.7044
	Control	4.69569
	Control	5.4532
	Control	5.13125
	Control	5.12341
	Control	5.13048
	Control	4.84436
	Control	5.10834
	Control	4.7982
	Control	5.43697
	Control	5.74876
	Control	5.47858
	Control	5.5896
	Control	5.35083
	Control	5.51207
	Control	5.62724
	Control	4.50844
	Control	5.51584
	Control	5.15173
	Control	5.64776
	Control	5.90668
	Control	5.29228
	Control	5.32462
	Control	5.73294
	Control	5.60226
	Control	5.50248
	Control	5.11314
	Control	5.03074
	Control	5.54933
	Control	5.32258
	Control	5.28965
	Control	5.09345
	Control	5.28742
	Control	5.33698
	Control	4.91821
	Control	5.06852
	Control	6.26257
	Control	5.11235
	Control	5.24223
	Control	5.26283
	Control	5.48668
	Control	5.56899
	Control	5.52132
	Control	5.9492
	Control	5.59613
	Control	6.18176
	Control	5.981
	Control	5.42108
	Control	6.08641
	Control	6.35724
	Control	5.70017
	Control	5.28404
	Control	5.84464
	Control	6.23959
	Control	5.67727
	Control	5.7046
	Control	5.94876
	Control	5.76895
	Control	6.16876
	Control	4.76808
	Control	5.40376
	Control	5.51667
	Control	5.047
	Control	5.20866
	Control	5.24992
	Control	5.89907
	Control	5.8143
	Control	4.80196
	Control	5.11993
	Control	5.2038
	Control	4.83823
	Control	5.42715
	Control	5.35565
	Control	5.36306
	Control	5.28441
	Control	5.57236
	Control	5.96754
	Control	4.99016
	Control	5.16708
	Control	5.2885
	Control	5.22239
	Control	5.49828
	Control	4.8949
	Control	5.30676
	Control	4.8955
	Control	5.74362
	Control	5.47622
	Control	5.35187
	Control	5.84717
	Control	5.45279
	Control	5.34599
	Control	5.25286
	Control	5.47668
	Control	5.34123
	Control	5.41149
	Control	5.49717
	Control	5.78409
	Control	5.9514
	Control	5.49875
	Control	5.11797
	Control	5.55415
	Control	4.89215
	Control	5.58844
	Control	5.57465
	Control	5.25149
	Control	5.30325
	Control	5.29092
	Control	5.66923
	Control	5.72553
	Control	5.68124
	Control	5.44057
	Control	4.70043
	Control	4.93283
	Control	5.53544
	Control	5.40872
	Control	5.448
	Control	5.64509
	Control	5.90982
	Control	5.9442
	Control	5.10573
	Control	4.81423
	Control	5.9839
	Control	5.6071
	Control	4.95097
	Control	5.15811
	Control	5.32147
	Control	5.71381
	Control	5.09698
	Control	6.02551
	Control	5.87026
	Control	4.96606
	Control	4.68283
	Control	4.89491
	Control	4.88826
	Control	5.66514
	Control	5.173
	Control	5.21176
	Control	5.41502
	Control	5.87138
	Control	6.05187
	Control	6.04043
	Control	5.67028
	Control	5.36849
	Control	5.48848
	Control	5.84646
	Control	5.23527
	Control	5.67011
	Control	5.02785
	Control	4.8684
	Control	5.36055
	Control	5.59573
	Control	5.33466
	Control	5.33148
	Control	5.59184
	Control	5.29372
	Control	5.4619
	Control	5.12129
	Control	5.924
	Control	5.19063
	Control	5.25209
	Control	5.63373
	Control	5.72101
	Control	5.39297
	Control	5.86196
	Control	5.59354
	Control	5.2444
	Control	5.51656
	Control	5.41309
	Control	5.73005
	Control	4.73522
	Control	5.01244
	Control	5.84074
	Control	5.19404
	Control	5.22969
	Control	5.23266
	Control	5.26561
	Control	5.54782
	Control	5.58907
	Control	5.62222
	Control	5.32553
	Control	5.49993
	Control	5.58235
	Control	5.15108
	Control	5.12118
	Control	4.98714
	Control	5.37647
	Control	4.91868
	Control	4.48593
	Control	5.81636
	Control	6.02287
	Control	5.0002
	Control	5.82566
	Control	4.98192
	Control	4.89095
	Control	5.92059
	Control	5.58734
	Control	5.45902
	Control	5.51902
	Control	5.56338
	Control	5.3995
	Control	5.03113
	Control	5.8354
	Control	5.38861
	Control	6.00084
	Control	4.53368
	Control	4.83206
	Control	5.44048
	Control	5.36816
	Control	5.56306
	Control	5.1519
	Control	5.21292
	Control	5.82856
	Control	5.80908
	Control	5.76786
	Control	5.17426
	Control	5.19856
	Control	4.96446
	Control	4.85926
	Control	5.33933
	Control	5.18046
	Control	5.3663
	Control	5.28213
	Control	5.07355
	Control	5.33544
	Control	5.03216
	Control	5.53818
	Control	5.35701
	Control	5.22466
	Control	5.11673
	Control	4.67484
	Control	4.87055
	Control	5.26103
	Control	5.65348
	Control	5.60857
	Control	5.74905
	Control	5.70384
	Control	5.90657
	Control	5.46715
	Control	5.56347
	Control	5.77562
	Control	4.65892
	Control	5.77095
	Control	5.46691
	Control	5.41523
	Control	5.77698
	Control	4.92172
	Control	5.15625
	Control	5.23846
	Control	5.6259
	Control	5.7833
	Control	6.02361
	Control	4.43857
	Control	6.19766
	Control	5.21291
	Control	5.37146
	Control	6.56616
	Control	6.03039
	Control	4.85863
	Control	4.78712
	Control	5.43879
	Control	5.48678
	Control	5.45832
	Control	5.12877
	Control	5.52427
	Control	5.67163
	Control	5.13376
	Control	5.58703
	Control	5.43388
	Control	5.68247
	Control	5.60522
	Control	5.60199
	Control	5.51523
	Control	5.35385
	Control	5.98787
	Control	6.04211
	Control	6.0958
	Control	6.05801
	Control	5.82878
	Control	5.19617
	Control	5.75574
	Control	5.5487
	Control	5.69435
	Control	5.61513
	Control	5.54738
	Control	5.66847
	Control	5.14172
	Control	5.39224
	Control	5.46868
	Control	5.0774
	Control	5.03433
	Control	5.58732
	Control	5.40284
	Control	5.54651
	Control	5.28217
	Control	5.15396
	Control	5.6645
	Control	5.75916
	Control	4.94468
	Control	5.22384
	Control	5.5969
	Control	5.82237
	Control	5.54911
	Control	5.49787
	Control	5.88503
	Control	5.24756
	Control	6.27374
	Control	4.89743
	Control	5.66584
	Control	5.44996
	Control	5.86919
	Control	4.73746
	Control	5.44587
	Control	5.47233
	Control	5.69996
	Control	5.81897
	Control	5.2743
	Control	5.37537
	Control	5.49867
	Control	4.97891
	Control	5.24842
	Control	5.61778
	Control	5.48703
	Control	5.71424
	Control	5.72455
	Control	5.61817
	Control	5.70574
	Control	5.38495
	Control	5.82345
	Control	5.90911
	Control	5.91941
	Control	5.02971
	Control	5.59152
	Control	5.61792
	Control	5.43306
	Control	5.42056
	Control	5.58931
	Control	5.03322
	Control	5.0307
	Control	5.03909
	Control	5.51254
	Control	5.36385
	Control	5.40464
	Control	5.82902
	Control	5.82422
	Control	5.75109
	Control	5.39569
	Control	5.59983
	Control	5.55945
	Control	5.48714
	Control	5.20344
	Control	5.68105
	Control	5.76614
	Control	5.21465
	Control	4.87145
	Control	5.74382
	Control	4.86
	Control	5.95593
	Control	5.39879
	Control	5.73141
	Control	5.61229
	Control	4.85024
	Control	5.54303
	Control	4.52672
	Control	5.89994
	Control	5.5944
	Control	5.31142
	Control	5.57714
	Control	5.23083
	Control	6.04012
	Control	6.55391
	Control	4.64211
	Control	5.07091
	Control	5.98885
	Control	5.51874
	Control	5.31438
	Control	5.67515
	Control	4.94462
	Control	5.10954
	Control	5.18526
	Control	5.34699
	Control	6.22155
	Control	5.94326
	Control	5.85988
	Control	5.1708
	Control	5.22427
	Control	5.91529
	Control	6.07901
	Control	5.2331
	Control	5.53289
	Control	5.5714
	Control	5.11021
	Control	5.64411
	Control	4.68287
	Control	5.92035
	Control	5.30029
	Control	5.72782
	Control	5.57767
	Control	5.19924
	Control	5.62005
	Control	5.37375
	Control	5.26196
	Control	5.15766
	Control	5.02802
	Control	4.9916
	Control	5.22136
	Control	5.26572
	Control	5.42364
	Control	5.29315
	Control	5.44554
	Control	5.15415
	Control	5.7499
	Control	5.31067
	Control	5.49659
	Control	5.33823
	Control	5.85452
	Control	4.97465
	Control	5.59254
	Control	4.83626
	Control	4.95533
	Control	5.61519
	Control	5.13814
	Control	5.66565
	Control	5.1559
	Control	5.4483
	Control	5.43275
	Control	5.75952
	Control	4.94884
	Control	5.88865
	Control	5.18863
	Control	5.25304
	Control	5.30802
	Control	5.24674
	Control	5.51319
	Control	5.79808
	Control	5.21556
	Control	5.89755
	Control	5.75336
	Control	5.21902
	Control	6.136
	Control	5.20392
	Control	5.3157
	Control	5.36506
	Control	5.64555
	Control	5.18182
	Control	5.69823
	Control	4.86014
	Control	5.63798
	Control	5.6261
	Control	5.49531
	Control	5.16201
	Control	5.1635
	Control	4.96714
	Control	5.04673
	Control	5.90993
	Control	5.00546
	Control	5.63353
	Control	5.17026
	Control	4.94749
	Control	5.87296
	Control	5.91331
	Control	5.75563
	Control	5.47461
	Control	5.42606
	Control	4.80864
	Control	4.95848
	Control	5.04421
	Control	4.87369
	Control	4.96868
	Control	5.04308
	Control	5.28468
	Control	5.31555
	Control	5.56656
	Control	5.49896
	Control	5.50027
	Control	5.67724
	Control	5.33892
	Control	5.27166
	Control	5.2976
	Control	5.29257
	Control	5.73155
	Control	5.7428
	Control	5.5753
	Control	6.04186
	Control	5.78303
	Control	5.73006
	Control	4.96202
	Control	4.52236
	Control	5.36
	Control	5.8189
	Control	4.82315
	Control	5.34018
	Control	5.49141
	Control	5.34548
	Control	5.39423
	Control	4.84598
	Control	5.8266
	Control	5.57706
	Control	5.64369
	Control	5.82744
	Control	5.39184
	Control	5.51899
	Control	5.3008
	Control	5.35311
	Control	5.61931
	Control	5.01902
	Control	5.76469
	Control	4.89676
	Control	5.89682
	Control	5.18734
	Control	5.83365
	Control	5.3721
	Control	5.4395
	Control	5.35414
	Control	5.41078
	Control	5.33841
	Control	4.92465
	Control	4.67379
	Control	5.27572
	Control	5.29865
	Control	5.56478
	Control	5.34976
	Control	5.79351
	Control	5.34324
	Control	5.32347
	Control	5.96983
	Control	5.11392
	Control	5.84456
	Control	5.58061
	Control	5.26898
	Control	5.29129
	Control	5.6161
	Control	4.83679
	Control	5.52143
	Control	5.16758
	Control	5.11474
	Control	5.3701
	Control	5.50063
	Control	5.6479
	Control	5.60258
	Control	5.40375
	Control	5.19509
	Control	5.37347
	Control	5.69447
	Control	4.79907
	Control	5.34693
	Control	4.62018
	Control	6.05156
	Control	5.13646
	Control	4.95801
	Control	4.93215
	Control	4.92305
	Control	5.42756
	Control	5.61361
	Control	5.21131
	Control	4.94267
	Control	5.50961
	Control	5.53925
	Control	5.40852
	Control	5.31379
	Control	5.15251
	Control	5.74344
	Control	5.74124
	Control	5.24317
	Control	5.70228
	Control	5.48923
	Control	5.50226
	Control	5.30714
	Control	4.68176
	Control	5.37642
	Control	5.33644
	Control	4.93998
	Control	4.7183
	Control	4.82938
	Control	5.77789
	Control	5.34293
	Control	5.54303
	Control	5.42372
	Control	5.24899
	Control	5.20932
	Control	5.4909
	Control	5.54155
	Control	5.11056
	Control	4.86324
	Control	5.54414
	Control	5.6156
	Control	5.32193
	Control	5.41642
	Control	5.22846
	Control	5.48412
	Control	5.41594
	Control	5.7472
	Control	5.23607
	Control	5.34955
	Control	5.67895
	Control	5.12511
	Control	5.28068
	Control	5.27572
	Control	5.46975
	Control	5.44757
	Control	5.707
	Control	5.54552
	Control	5.17527
	Control	5.4286
	Control	5.40116
	Control	5.78926
	Control	5.91593
	Control	5.05702
	Control	5.5403
	Control	5.01871
	Control	5.21057
	Control	5.31549
	Control	5.5335
	Control	5.02386
	Control	4.91028
	Control	6.44882
	Control	6.60412
	Control	5.8584
	Control	5.50606
	Control	5.24159
	Control	5.55586
	Control	5.05758
	Control	5.32623
	Control	5.53439
	Control	4.75783
	Control	4.74469
	Control	5.38555
	Control	5.20779
	Control	5.13361
	Control	5.36695
	Control	5.91362
	Control	5.94089
	Control	5.35958
	Control	5.80401
	Control	6.1304
	Control	5.22679
	Control	5.06611
	Control	5.75784
	Control	5.68614
	Control	5.32221
	Control	5.00975
	Control	4.96802
	Control	5.6168
	Control	5.83595
	Control	5.32249
	Control	5.6882
	Control	5.32521
	Control	5.33635
	Control	5.58306
	Control	5.54842
	Control	5.58231
	Control	4.80921
	Control	5.57593
	Control	5.36071
	Control	5.5081
	Control	5.74668
	Control	5.70817
	Control	5.75343
	Control	5.13106
	Control	5.84722
	Control	5.51412
	Control	5.5716
	Control	5.61676
	Control	5.30645
	Control	5.33816
	Control	5.54517
	Control	5.48048
	Control	5.51588
	Control	5.17385
	Control	5.34084
	Control	5.33276
	Control	5.19843
	Control	5.23821
	Control	5.53688
	Control	5.34937
	Control	5.64644
	Control	5.04374
	Control	5.7863
	Control	6.0775
	Control	4.98315
	Control	4.56266
	Control	5.42108
	Control	5.39058
	Control	6.0429
	Control	5.42358
	Control	5.81004
	Control	5.92899
	Control	4.90313
	Control	5.45438
	Control	5.40412
	Control	5.21931
	Control	4.88759
	Control	5.22391
	Control	5.13364
	Control	5.25797
	Control	5.5661
	Control	5.96078
	Control	5.18417
	Control	5.33802
	Control	5.37635
	Control	5.4705
	Control	5.78689
	Control	5.73994
	Control	5.51206
	Control	5.2125
	Control	5.9209
	Control	5.17226
	Control	5.29421
	Control	5.30668
	Control	5.29798
	Control	5.64768
	Control	5.31236
	Control	5.11053
	Control	5.32998
	Control	5.59886
	Control	5.28421
	Control	6.09465
	Control	4.77976
	Control	5.91476
	Control	5.63707
	Control	5.3305
	Control	5.36391
	Control	4.92715
	Control	4.98737
	Control	5.39485
	Control	5.43344
	Control	5.03292
	Control	5.11865
	Control	5.49671
	Control	5.57992
	Control	5.50799
	Control	5.33027
	Control	5.51825
	Control	5.32492
	Control	5.26012
	Control	5.28048
	Control	5.6898
	Control	6.3765
	Control	4.94167
	Control	5.85259
	Control	5.21
	Control	5.21155
	Control	5.34111
	Control	5.62775
	Control	5.46491
	Control	5.19731
	Control	5.36643
	Control	5.58425
	Control	5.82253
	Control	5.42471
	Control	5.47678
	Control	5.58735
	Control	5.54486
	Control	5.89485
	Control	4.90711
	Control	5.2292
	Control	5.49282
	Control	5.21906
	Control	5.32915
	Control	5.74092
	Control	5.01753
	Control	4.9654
	Control	5.01692
	Control	5.33033
	Control	4.74102
	Control	4.85447
	Control	5.59443
	Control	5.82313
	Control	5.03417
	Control	5.50997
	Control	5.40831
	Control	5.17481
	Control	5.37823
	Control	5.23813
	Control	5.17403
	Control	5.70413
	Control	5.59798
	Control	4.99565
	Control	5.57282
	Control	5.27229
	Control	5.66028
	Control	5.23739
	Control	5.20648
	Control	4.77973
	Control	5.33003
	Control	5.0811
	Control	5.51436
	Control	5.12454
	Control	5.43735
	Control	5.36398
	Control	4.9386
	Control	5.03128
	Control	5.0508
	Control	5.21155
	Control	4.95092
	Control	5.40114
	Control	5.70519
	Control	5.35246
	Control	5.29349
	Control	5.87497
	Control	4.96252
	Control	4.75737
	Control	4.66974
	Control	4.86008
	Control	4.96645
	Control	5.08598
	Control	5.25207
	Control	4.68111
	Control	5.53218
	Control	5.52311
	Control	5.86679
	Control	5.84958
	Control	4.99618
	Control	5.71359
	Control	5.36566
	Control	5.2262
	Control	5.19141
	Control	5.48548
	Control	5.24539
	Control	5.28824
	Control	5.31805
	Control	5.13833
	Control	5.91032
	Control	5.06215
	Control	4.83752
	Control	5.61874
	Control	6.28589
	Control	5.78979
	Control	5.64311
	Control	5.47561
	Control	5.55723
	Control	5.42535
	Control	5.32545
	Control	5.34209
	Control	5.89302
	Control	4.99204
	Control	5.20369
	Control	5.81996
	Control	4.91134
	Control	5.47751
	Control	5.88254
	Control	5.74209
	Control	5.57719
	Control	5.80563
	Control	4.95144
	Control	5.42084
	Control	5.47184
	Control	5.70918
	Control	5.44705
	Control	5.45525
	Control	5.55068
	Control	5.3006
	Control	5.42713
	Control	5.65117
	Control	5.2022
	Control	4.98095
	Control	5.2843
	Control	5.26931
	Control	5.15823
	Control	5.34311
	Control	5.43227
	Control	5.18473
	Control	5.11474
	Control	5.18437
	Control	5.629
	Control	5.64274
	Control	5.20072
	Control	4.98214
	Control	5.03679
	Control	5.58931
	Control	5.69493
	Control	6.00823
	Control	4.79388
	Control	5.77797
	Control	4.99255
	Control	5.80166
	Control	5.47634
	Control	4.82654
	Control	4.51706
	Control	6.13533
	Control	5.95378
	Control	4.79965
	Control	5.24884
	Control	5.78208
	Control	5.27978
	Control	5.53447
	Control	5.64534
	Control	4.89941
	Control	5.18099
	Control	5.44478
	Control	5.57239
	Control	5.39089
	Control	5.30012
	Control	5.56557
	Control	5.70118
	Control	4.89876
	Control	5.41083
	Control	5.57087
	Control	5.26683
	Control	5.28451
	Control	5.34172
	Control	6.13246
	Control	5.85951
	Control	5.13758
	Control	5.51105
	Control	5.32242
	Control	5.37884
	Control	5.65983
	Control	5.38287
	Control	5.28371
	Control	5.52463
	Control	5.6408
	Control	5.51077
	Control	5.00246
	Control	5.74054
	Control	4.98824
	Control	5.59549
	Control	5.46862
	Control	5.51274
	Control	5.7122
	Control	5.64819
	Control	5.46991
	Control	4.97539
	Control	4.55539
	Control	5.85942
	Control	5.37807
	Control	5.37223
	Control	5.45413
	Control	5.60824
	Control	5.12775
	Control	4.84345
	Control	5.1071
	Control	4.99461
	Control	5.71131
	Control	5.47374
	Control	5.58787
	Control	5.48117
	Control	5.73956
	Control	5.63577
	Control	5.4943
	Control	5.5098
	Control	5.22945
	Control	6.02056
	Control	6.02528
	Control	5.14988
	Control	5.45455
	Control	5.66437
	Control	4.69375
	Control	5.10686
	Control	5.62568
	Control	5.58641
	Control	5.29569
	Control	5.16264
	Control	5.13509
	Control	5.23356
	Control	5.18213
	Control	5.47922
	Control	4.88259
	Control	5.67861
	Control	5.84726
	Control	5.75214
	Control	5.65316
	Control	5.17868
	Control	5.21536
	Control	5.30808
	Control	5.48657
	Control	5.60158
	Control	5.42761
	Control	5.32413
	Control	5.0707
	Control	4.73441
	Control	4.83302
	Control	5.14644
	Control	5.36512
	Control	6.00315
	Control	5.93029
	Control	5.23161
	Control	5.36325
	Control	5.28851
	Control	5.74514
	Control	5.96918
	Control	4.68374
	Control	5.90709
	Control	5.79135
	Control	5.5394
	Control	6.02729
	Control	5.62125
	Control	5.518
	Control	5.54272
	Control	5.39849
	Control	5.44709
	Control	5.64449
	Control	4.92703
	Control	5.68938
	Control	6.02922
	Control	5.95814
	Control	5.85828
	Control	5.65743
	Control	5.67833
	Control	5.08499
	Control	5.33032
	Control	5.3715
	Control	6.19251
	Control	5.31255
	Control	5.19772
	Control	5.40459
	Control	5.56387
	Control	5.65678
	Control	5.03682
	Control	5.94399
	Control	4.80457
	Control	5.36499
	Control	5.23724
	Control	5.35665
	Control	5.53238
	Control	5.60619
	Control	5.91335
	Control	5.98879
	Control	5.8547
	Control	5.48611
	Control	5.36462
	Control	5.45626
	Control	5.39576
	Control	5.80641
	Control	5.85613
	Control	5.59193
	Control	5.46139
	Control	5.50918
	Control	4.99455
	Control	5.68528
	Control	5.84921
	Control	5.58012
	Control	5.41052
	Control	5.36558
	Control	5.72463
	Control	5.92048
	Control	5.47127
	Control	5.1898
	Control	5.16043
	Control	5.47436
	Control	5.44325
	Control	5.64046
	Control	5.50445
	Control	5.23123
	Control	5.93994
	Control	6.12133
	Control	6.00618
	Control	5.82638
	Control	6.001
	Control	5.99471
	Control	6.08708
	Control	6.20417
	Control	5.75968
	Control	5.32766
	Control	5.7452
	Control	5.56651
	Control	5.68727
	Control	4.99599
	Control	5.50736
	Control	5.90895
	Control	5.2272
	Control	5.59976
	Control	5.75461
	Control	5.74423
	Control	5.60095
	Control	5.17167
	Control	5.53544
	Control	5.05011
	Control	5.08389
	Control	5.92265
	Control	5.37271
	Control	5.51439
	Control	5.77469
	Control	4.68526
	Control	5.35202
	Control	5.55497
	Control	5.64379
	Control	5.40453
	Control	5.73894
	Control	5.7396
	Control	5.7396
	Control	5.09255
	Control	5.1647
	Control	5.3699
	Control	5.50043
	Control	5.11367
	Control	5.9265
	Control	5.17822
	Control	6.2029
	Control	6.2029
	Control	6.11711
	Control	5.91658
	Control	5.64342
	Control	5.09355
	Control	5.36439
	Control	5.53182
	Control	4.75802
	Control	5.34195
	Control	5.13013
	Control	5.50991
	Control	5.24633
	Control	5.21381
	Control	5.64377
	Control	5.29954
	Control	5.5926
	Control	6.14826
	Control	6.0031
	Control	4.92923
	Control	5.75332
	Control	5.54761
	Control	5.48947
	Control	5.88932
	Control	5.78192
	Control	5.59444
	Control	6.43529
	Control	4.45771
	Control	6.01566
	Control	5.11921
	Control	5.42606
	Control	5.24156
	Control	5.16068
	Control	5.6836
	Control	5.26149
	Control	5.26937
	Control	5.44824
	Control	5.47908
	Control	5.23309
	Control	4.7841
	Control	5.63143
	Control	5.41296
	Control	5.7569
	Control	5.46448
	Control	5.83736
	Control	5.65351
	Control	5.5411
	Control	4.84948
	Control	5.36014
	Control	5.77573
	Control	5.05781
	Control	5.49067
	Control	4.89547
	Control	5.55636
	Control	5.27074
	Control	5.7029
	Control	5.02599
	Control	5.61046
	Control	4.52854
	Control	5.04862
	Control	5.2571
	Control	4.61106
	Control	4.40198
	Control	4.80923
	Control	4.88334
	Control	5.80894
	Control	5.0827
	Control	5.68598
	Control	5.69901
	Control	5.60754
	Control	5.64761
	Control	5.54155
	Control	5.30152
	Control	5.70227
	Control	5.01195
	Control	5.66587
	Control	5.46879
	Control	5.58454
	Control	5.02433
	Control	5.71651
	Control	5.71496
	Control	5.86561
	Control	5.3041
	Control	4.65825
	Control	5.45773
	Control	5.42283
	Control	5.35225
	Control	5.22682
	Control	5.20132
	Control	5.28519
	Control	5.50349
	Control	5.63672
	Control	5.34397
	Control	5.83912
	Control	5.82014
	Control	5.25438
	Control	5.24049
	Control	4.85
	Control	5.09994
	Control	5.36603
	Control	6.00833
	Control	5.53098
	Control	5.04626
	Control	5.57712
	Control	5.8305
	Control	5.01015
	Control	4.98225
	Control	4.76455
	Control	5.44388
	Control	5.54475
	Control	4.82446
	Control	4.69842
	Control	4.76589
	Control	4.82448
	Control	4.70124
	Control	5.08175
	Control	5.03362
	Control	4.84738
	Control	4.93066
	Control	4.97412
	Control	4.98691
	Control	5.51149
	Control	4.80787
	Control	4.92614
	Control	6.04042
	Control	5.36403
	Control	5.396
	Control	5.06613
	Control	5.49757
	Control	5.92755
	Control	5.64517
	Control	5.43388
	Control	5.85581
	Control	5.33687
	Control	5.11532
	Control	5.89068
	Control	5.12424
	Control	5.17081
	Control	5.55058
	Control	4.78932
	Control	5.31525
	Control	5.4573
	Control	5.53712
	Control	5.14043
	Control	5.74745
	Control	5.46851
	Control	5.76119
	Control	5.3513
	Control	5.86609
	Control	5.8047
	Control	5.12331
	Control	5.89765
	Control	5.69053
	Control	5.51678
	Control	5.11474
	Control	5.60145
	Control	5.77049
	Control	5.18874
	Control	5.34016
	Control	5.57709
	Control	5.10728
	Control	5.98292
	Control	5.10253
	Control	5.54974
	Control	5.4272
	Control	5.33247
	Control	5.16668
	Control	5.40329
	Control	4.91199
	Control	5.92742
	Control	5.01771
	Control	5.50288
	Control	5.63453
	Control	5.33847
	Control	5.85327
	Control	5.50991
	Control	5.11634
	Control	4.81039
	Control	5.76221
	Control	5.85488
	Control	5.6774
	Control	5.42787
	Control	5.6832
	Control	5.33276
	Control	5.21329
	Control	5.01179
	Control	5.55579
	Control	5.80595
	Control	6.03567
	Control	5.45935
	Control	5.84092
	Control	5.66767
	Control	4.91582
	Control	5.48436
	Control	5.38811
	Control	5.65035
	Control	5.03062
	Control	5.59113
	Control	6.17506
	Control	6.43145
	Control	5.77361
	Control	5.77462
	Control	5.46694
	Control	5.53262
	Control	5.17926
	Control	5.89267
	Control	5.0405
	Control	5.19892
	Control	5.47228
	Control	5.13812
	Control	5.27578
	Control	5.23307
	Control	5.18833
	Control	5.07472
	Control	5.72324
	Control	4.93901
	Control	5.58509
	Control	5.54656
	Control	4.93622
	Control	6.1117
	Control	5.5147
	Control	5.7161
	Control	5.66307
	Control	5.27998
	Control	5.45299
	Control	5.541
	Control	5.14166
	Control	5.04511
	Control	5.2152
	Control	5.42316
	Control	5.81173
	Control	5.84108
	Control	5.64159
	Control	4.96015
	Control	4.97796
	Control	5.15997
	Control	5.22425
	Control	5.40076
	Control	5.74875
	Control	5.45222
	Control	5.63036
	Control	5.52494
	Control	6.10682
	Control	5.74816
	Control	5.89941
	Control	5.46524
	Control	6.08296
	Control	5.15136
	Control	4.93539
	Control	5.56909
	Control	5.59049
	Control	5.9815
	Control	5.90351
	Control	5.40252
	Control	5.68963
	Control	5.58783
	Control	5.21012
	Control	5.36011
	Control	5.63245
	Control	5.59764
	Control	5.25638
	Control	5.35918
	Control	5.71836
	Control	5.65376
	Control	5.39809
	Control	5.77009
	Control	5.5078
	Control	5.24647
	Control	5.32722
	Control	5.43154
	Control	5.01718
	Control	5.94228
	Control	5.34462
	Control	5.39912
	Control	5.71729
	Control	5.17319
	Control	4.97259
	Control	5.02141
	Control	5.10554
	Control	5.19212
	Control	5.58653
	Control	5.97786
	Control	4.88433
	Control	4.61502
	Control	4.91303
	Control	5.41326
	Control	5.59662
	Control	5.70168
	Control	5.47006
	Control	5.08955
	Control	5.48484
	Control	5.08613
	Control	4.93068
	Control	5.92248
	Control	5.9628
	Control	4.94053
	Control	5.83064
	Control	5.59029
	Control	5.69976
	Control	5.63538
	Control	5.68996
	Control	5.49477
	Control	5.26479
	Control	5.35049
	Control	5.41621
	Control	6.4593
	Control	5.50978
	Control	5.68101
	Control	5.7963
	Control	5.36523
	Control	5.23174
	Control	5.17251
	Control	5.43041
	Control	5.50498
	Control	5.23271
	Control	5.2593
	Control	5.50964
	Control	5.81905
	Control	5.81004
	Control	5.41162
	Control	5.34514
	Control	5.55138
	Control	6.25403
	Control	4.76293
	Control	6.16179
	Control	5.61259
	Control	5.643
	Control	6.03886
	Control	5.51839
	Control	5.50932
	Control	5.48023
	Control	5.29055
	Control	5.23163
	Control	5.18778
	Control	5.70837
	Control	5.2379
	Control	5.12998
	Control	5.37242
	Control	5.60829
	Control	5.69853
	Control	5.30878
	Control	5.06925
	Control	5.70993
	Control	5.70435
	Control	5.35637
	Control	5.20101
	Control	5.63803
	Control	5.35607
	Control	5.1186
	Control	5.10993
	Control	5.26521
	Control	5.79904
	Control	5.52969
	Control	5.16054
	Control	5.52193
	Control	5.67414
	Control	5.25076
	Control	5.3717
	Control	5.46029
	Control	4.88808
	Control	5.2914
	Control	5.41665
	Control	5.64521
	Control	5.63478
	Control	5.05345
	Control	4.83893
	Control	4.90545
	Control	5.2588
	Control	5.08139
	Control	5.02769
	Control	5.08187
	Control	4.9003
	Control	4.76177
	Control	4.72493
	Control	5.76981
	Control	4.98849
	Control	5.45973
	Control	5.57043
	Control	5.62596
	Control	5.9515
	Control	5.09193
	Control	5.69819
	Control	5.56677
	Control	5.49281
	Control	5.42246
	Control	5.29503
	Control	5.23853
	Control	5.3142
	Control	6.11367
	Control	5.28889
	Control	5.42877
	Control	5.86488
	Control	5.97554
	Control	4.86902
	Control	5.75416
	Control	4.43084
	Control	5.66619
	Control	5.29731
	Control	5.09331
	Control	5.38582
	Control	5.27609
	Control	5.27539
	Control	5.59565
	Control	5.29682
	Control	5.48699
	Control	6.0202
	Control	5.96964
	Control	6.22987
	Control	5.44754
	Control	5.05294
	Control	5.6383
	Control	5.1671
	Control	5.15107
	Control	4.83965
	Control	5.38886
	Control	5.56602
	Control	5.81854
	Control	5.57589
	Control	5.53509
	Control	5.80615
	Control	6.25527
	Control	5.64037
	Control	5.37438
	Control	5.90746
	Control	5.68804
	Control	5.67883
	Control	5.37048
	Control	5.45867
	Control	5.13296
	Control	5.40273
	Control	5.61762
	Control	5.25694
	Control	5.37168
	Control	4.84166
	Control	4.87894
	Control	5.07138
	Control	5.37466
	Control	5.20746
	Control	5.84938
	Control	5.63163
	Control	5.62958
	Control	5.27648
	Control	5.67464
	Control	5.1865
	Control	5.16416
	Control	5.59539
	Control	5.34335
	Control	5.47913
	Control	5.65454
	Control	5.29089
	Control	5.34766
	Control	5.4616
	Control	5.43384
	Control	4.96073
	Control	5.91136
	Control	5.29088
	Control	5.97927
	Control	5.34977
	Control	6.34008
	Control	5.29104
	Control	5.88685
	Control	5.20326
	Control	5.31719
	Control	5.55674
	Control	5.76479
	Control	5.76418
	Control	5.78459
	Control	5.79159
	Control	4.87886
	Control	5.36913
	Control	5.41773
	Control	5.42191
	Control	5.46548
	Control	5.21537
	Control	5.93194
	Control	4.90757
	Control	5.97837
	Control	5.98646
	Control	6.15469
	Control	5.48317
	Control	5.74953
	Control	5.31746
	Control	5.13081
	Control	5.20223
	Control	5.07027
	Control	5.89506
	Control	6.04084
	Control	4.53828
	Control	4.6297
	Control	5.4403
	Control	5.67835
	Control	5.86665
	Control	5.06734
	Control	5.68402
	Control	4.77784
	Control	6.01127
	Control	5.42748
	Control	5.40121
	Control	5.34853
	Control	5.13822
	Control	5.23126
	Control	5.33039
	Control	4.96806
	Control	6.07119
	Control	6.12918
	Control	5.23102
	Control	5.33284
	Control	5.50215
	Control	5.70538
	Control	5.49893
	Control	5.85647
	Control	6.17735
	Control	6.07214
	Control	6.45551
	Control	6.43363
	Control	5.58094
	Control	5.85838
	Control	6.27784
	Control	5.55192
	Control	6.34616
	Control	4.60965
	Control	5.58322
	Control	4.81173
	Control	5.74312
	Control	5.82392
	Control	5.26196
	Control	5.26932
	Control	5.1971
	Control	5.37412
	Control	5.71034
	Control	5.49099
	Control	4.79692
	Control	6.21494
	Control	4.91821
	Control	5.99118
	Control	5.58324
	Control	5.24507
	Control	5.08245
	Control	6.11928
	Control	6.17083
	Control	5.24554
	Control	5.81312
	Control	5.11397
	Control	5.60446
	Control	4.99219
	Control	5.51097
	Control	5.91136
	Control	4.97852
	Control	6.14209
	Control	5.36382
	Control	5.51929
	Control	5.8342
	Control	5.10009
	Control	5.41808
	Control	5.33298
	Control	4.95764
	Control	5.44048
	Control	5.86908
	Control	5.44764
	Control	5.74788
	Control	5.60656
	Control	5.80223
	Control	5.72145
	Control	5.83952
	Control	5.81829
	Control	5.79568
	Control	4.8345
	Control	5.45401
	Control	5.60318
	Control	5.42149
	Control	5.43591
	Control	5.43256
	Control	5.57293
	Control	5.43733
	Control	5.21279
	Control	5.55052
	Control	5.86248
	Control	5.78861
	Control	5.23939
	Control	5.31291
	Control	5.46234
	Control	5.70618
	Control	5.67633
	Control	5.94355
	Control	5.00687
	Control	5.50003
	Control	5.16634
	Control	5.44971
	Control	4.98316
	Control	4.45317
	Control	4.77685
	Control	4.76448
	Control	5.75147
	Control	5.72256
	Control	4.91626
	Control	6.01746
	Control	4.98093
	Control	5.21575
	Control	5.13226
	Control	6.11102
	Control	5.20741
	Control	6.35851
	Control	6.16314
	Control	5.21634
	Control	5.58804
	Control	5.40392
	Control	5.75423
	Control	5.46439
	Control	5.13623
	Control	5.17214
	Control	5.74496
	Control	5.72198
	Control	5.59309
	Control	5.55945
	Control	5.38629
	Control	5.63958
	Control	5.41746
	Control	5.29829
	Control	5.75214
	Control	4.86704
	Control	5.48922
	Control	5.67082
	Control	5.35672
	Control	5.23748
	Control	4.93789
	Control	5.36503
	Control	5.76825
	Control	5.12209
	Control	5.23101
	Control	4.79436
	Control	5.04457
	Control	4.97275
	Control	5.10218
	Control	5.59847
[truncated: 18,001 more rows]

[truncated: 4 more sheets: Figure S5, Figure S6, Figure S7, Figure S8]
